# Supplementary material for: Unraveling surface sensitivity for generating metastable active sites in molybdenum-based catalysts for CO2 hydrogenation
Source: Nat Commun. 2025 Nov 24;16:11323. doi: 10.1038/s41467-025-66430-3 (PMC12722216; doi:10.1038/s41467-025-66430-3)
Supplement: Supplementary file 3 — Source Data [file 41467_2025_66430_MOESM3_ESM.xlsx]

## Sheet: Figure 1
Figure 1b					Figure 1c					Figure 1d
MoO3/Mo2N-C					MoO3/MoO2-C					MoO3/Mo2C-C
Raman shift (cm-1)	intensity（a.u.）	2θ (° Cu Kα)	intensity（a.u.）		Raman shift (cm-1)	intensity（a.u.）	2θ (° Cu Kα)	intensity（a.u.）		Raman shift (cm-1)	intensity（a.u.）	2θ (° Cu Kα)	intensity（a.u.）
101.33	768	5	168		101.33	1050	5	132		101.33	406	5	132
104.532	1094	5.03	168		104.532	1218	5.02	168		104.532	474	5.02	168
107.733	1666	5.06	182		107.733	1896	5.04	169		107.733	624	5.04	169
110.933	2344	5.09	171		110.933	2598	5.06	142		110.933	844	5.06	142
114.132	2474	5.12	165		114.132	2910	5.08	122		114.132	936	5.08	122
117.329	2098	5.15	180		117.329	2684	5.1	123		117.329	868	5.1	123
120.526	1986	5.18	195		120.526	2588	5.12	141		120.526	830	5.12	141
123.719	2062	5.21	178		123.719	2530	5.14	134		123.719	808	5.14	134
126.913	1678	5.24	187		126.913	2168	5.16	141		126.913	760	5.16	141
130.107	1244	5.27	177		130.107	1614	5.18	149		130.107	550	5.18	149
133.299	1198	5.3	164		133.299	1450	5.2	154		133.299	462	5.2	154
136.49	1576	5.33	187		136.49	1808	5.22	122		136.49	538	5.22	122
139.678	2122	5.36	186		139.678	2486	5.24	147		139.678	658	5.24	147
142.866	2548	5.39	155		142.866	3158	5.26	126		142.866	840	5.26	126
146.054	2406	5.42	167		146.054	3232	5.28	140		146.054	968	5.28	140
149.239	1882	5.45	148		149.239	2752	5.3	121		149.239	918	5.3	121
152.424	1340	5.48	155		152.424	1990	5.32	118		152.424	694	5.32	118
155.607	932	5.51	158		155.607	1358	5.34	104		155.607	516	5.34	104
158.79	732	5.54	151		158.79	1014	5.36	139		158.79	396	5.36	139
161.97	596	5.57	138		161.97	764	5.38	120		161.97	324	5.38	120
165.152	560	5.6	167		165.152	698	5.4	121		165.152	298	5.4	121
168.33	534	5.63	174		168.33	664	5.42	127		168.33	298	5.42	127
171.509	468	5.66	177		171.509	600	5.44	126		171.509	292	5.44	126
174.685	482	5.69	144		174.685	570	5.46	109		174.685	246	5.46	109
177.859	500	5.72	150		177.859	570	5.48	118		177.859	256	5.48	118
181.033	476	5.75	136		181.033	618	5.5	138		181.033	258	5.5	138
184.208	538	5.78	165		184.208	678	5.52	124		184.208	276	5.52	124
187.379	658	5.81	170		187.379	760	5.54	119		187.379	268	5.54	119
190.55	846	5.84	152		190.55	946	5.56	94		190.55	332	5.56	94
193.719	886	5.87	161		193.719	1056	5.58	119		193.719	370	5.58	119
196.888	934	5.9	144		196.888	1096	5.6	116		196.888	380	5.6	116
200.055	806	5.93	165		200.055	996	5.62	110		200.055	364	5.62	110
203.223	724	5.96	148		203.223	898	5.64	127		203.223	346	5.64	127
206.388	708	5.99	152		206.388	828	5.66	123		206.388	322	5.66	123
209.55	698	6.02	125		209.55	860	5.68	99		209.55	320	5.68	99
212.713	682	6.05	155		212.713	852	5.7	114		212.713	312	5.7	114
215.875	700	6.08	166		215.875	862	5.72	97		215.875	306	5.72	97
219.036	626	6.11	154		219.036	884	5.74	112		219.036	308	5.74	112
222.195	670	6.14	157		222.195	876	5.76	136		222.195	308	5.76	136
225.354	686	6.17	173		225.354	924	5.78	107		225.354	310	5.78	107
228.511	720	6.2	138		228.511	1052	5.8	103		228.511	324	5.8	103
231.666	806	6.23	139		231.666	1168	5.82	115		231.666	370	5.82	115
234.821	810	6.26	135		234.821	1156	5.84	109		234.821	356	5.84	109
237.975	784	6.29	149		237.975	1138	5.86	104		237.975	322	5.86	104
241.127	708	6.32	160		241.127	1058	5.88	138		241.127	352	5.88	138
244.279	690	6.35	140		244.279	944	5.9	118		244.279	328	5.9	118
247.43	648	6.38	144		247.43	894	5.92	127		247.43	318	5.92	127
250.578	640	6.41	129		250.578	854	5.94	130		250.578	302	5.94	130
253.727	690	6.44	146		253.727	872	5.96	117		253.727	288	5.96	117
256.873	728	6.47	138		256.873	932	5.98	114		256.873	312	5.98	114
260.017	832	6.5	143		260.017	1032	6	116		260.017	346	6	116
263.163	988	6.53	144		263.163	1178	6.02	101		263.163	390	6.02	101
266.306	1250	6.56	135		266.306	1496	6.04	115		266.306	426	6.04	115
269.447	1606	6.59	153		269.447	1864	6.06	82		269.447	564	6.06	82
272.59	2120	6.62	141		272.59	2460	6.08	117		272.59	700	6.08	117
275.729	2632	6.65	148		275.729	3074	6.1	104		275.729	850	6.1	104
278.867	2982	6.68	132		278.867	3502	6.12	126		278.867	1050	6.12	126
282.005	2992	6.71	143		282.005	3720	6.14	122		282.005	1018	6.14	122
285.143	2596	6.74	151		285.143	3408	6.16	103		285.143	1034	6.16	103
288.278	2126	6.77	142		288.278	2828	6.18	106		288.278	900	6.18	106
291.412	1674	6.8	124		291.412	2292	6.2	110		291.412	706	6.2	110
294.545	1194	6.83	113		294.545	1622	6.22	101		294.545	554	6.22	101
297.677	962	6.86	104		297.677	1230	6.24	116		297.677	430	6.24	116
300.808	762	6.89	114		300.808	1038	6.26	115		300.808	354	6.26	115
303.938	670	6.92	127		303.938	842	6.28	113		303.938	320	6.28	113
307.065	592	6.95	134		307.065	782	6.3	98		307.065	282	6.3	98
310.192	544	6.98	123		310.192	716	6.32	111		310.192	268	6.32	111
313.319	550	7.01	129		313.319	684	6.34	100		313.319	292	6.34	100
316.444	578	7.04	122		316.444	676	6.36	96		316.444	256	6.36	96
319.569	568	7.07	124		319.569	748	6.38	79		319.569	270	6.38	79
322.69	616	7.1	144		322.69	794	6.4	88		322.69	296	6.4	88
325.813	724	7.13	111		325.813	908	6.42	106		325.813	292	6.42	106
328.934	884	7.16	117		328.934	1150	6.44	107		328.934	352	6.44	107
332.052	1038	7.19	110		332.052	1436	6.46	110		332.052	416	6.46	110
335.172	1214	7.22	113		335.172	1540	6.48	119		335.172	460	6.48	119
338.288	1124	7.25	125		338.288	1524	6.5	87		338.288	464	6.5	87
341.405	858	7.28	116		341.405	1300	6.52	98		341.405	402	6.52	98
344.519	668	7.31	124		344.519	940	6.54	94		344.519	332	6.54	94
347.632	542	7.34	132		347.632	678	6.56	101		347.632	282	6.56	101
350.746	480	7.37	106		350.746	622	6.58	97		350.746	270	6.58	97
353.857	494	7.4	116		353.857	620	6.6	102		353.857	234	6.6	102
356.967	502	7.43	126		356.967	608	6.62	89		356.967	230	6.62	89
360.078	566	7.46	107		360.078	628	6.64	90		360.078	248	6.64	90
363.185	620	7.49	117		363.185	656	6.66	106		363.185	290	6.66	106
366.292	644	7.52	121		366.292	732	6.68	94		366.292	304	6.68	94
369.398	678	7.55	128		369.398	766	6.7	101		369.398	316	6.7	101
372.502	738	7.58	107		372.502	812	6.72	94		372.502	310	6.72	94
375.606	752	7.61	103		375.606	848	6.74	100		375.606	338	6.74	100
378.708	688	7.64	98		378.708	830	6.76	103		378.708	340	6.76	103
381.81	594	7.67	114		381.81	736	6.78	105		381.81	302	6.78	105
384.91	508	7.7	125		384.91	642	6.8	120		384.91	262	6.8	120
388.009	438	7.73	128		388.009	500	6.82	83		388.009	244	6.82	83
391.108	396	7.76	105		391.108	444	6.84	100		391.108	222	6.84	100
394.205	336	7.79	113		394.205	394	6.86	107		394.205	166	6.86	107
397.301	342	7.82	106		397.301	356	6.88	117		397.301	182	6.88	117
400.394	294	7.85	109		400.394	368	6.9	105		400.394	160	6.9	105
403.488	286	7.88	109		403.488	346	6.92	95		403.488	190	6.92	95
406.581	274	7.91	110		406.581	310	6.94	103		406.581	172	6.94	103
409.671	292	7.94	98		409.671	328	6.96	100		409.671	184	6.96	100
412.762	268	7.97	95		412.762	314	6.98	98		412.762	160	6.98	98
415.85	288	8	104		415.85	322	7	103		415.85	178	7	103
418.939	290	8.03	98		418.939	320	7.02	102		418.939	170	7.02	102
422.025	270	8.06	109		422.025	318	7.04	93		422.025	174	7.04	93
425.112	248	8.09	107		425.112	300	7.06	101		425.112	188	7.06	101
428.196	278	8.12	99		428.196	286	7.08	97		428.196	182	7.08	97
431.279	280	8.15	105		431.279	326	7.1	110		431.279	170	7.1	110
434.362	264	8.18	93		434.362	288	7.12	108		434.362	162	7.12	108
437.443	276	8.21	85		437.443	316	7.14	106		437.443	172	7.14	106
440.523	280	8.24	81		440.523	320	7.16	89		440.523	176	7.16	89
443.601	296	8.27	111		443.601	290	7.18	78		443.601	176	7.18	78
446.681	292	8.3	94		446.681	344	7.2	104		446.681	178	7.2	104
449.757	308	8.33	102		449.757	354	7.22	94		449.757	184	7.22	94
452.833	314	8.36	97		452.833	318	7.24	83		452.833	188	7.24	83
455.907	324	8.39	96		455.907	384	7.26	106		455.907	178	7.26	106
458.981	340	8.42	88		458.981	416	7.28	109		458.981	182	7.28	109
462.053	330	8.45	85		462.053	406	7.3	89		462.053	196	7.3	89
465.124	350	8.48	99		465.124	410	7.32	102		465.124	204	7.32	102
468.193	368	8.51	108		468.193	420	7.34	95		468.193	196	7.34	95
471.262	356	8.54	99		471.262	426	7.36	106		471.262	212	7.36	106
474.33	336	8.57	97		474.33	428	7.38	98		474.33	210	7.38	98
477.398	344	8.6	96		477.398	400	7.4	80		477.398	190	7.4	80
480.462	334	8.63	104		480.462	392	7.42	98		480.462	174	7.42	98
483.527	328	8.66	92		483.527	384	7.44	99		483.527	186	7.44	99
486.591	310	8.69	88		486.591	370	7.46	89		486.591	188	7.46	89
489.652	300	8.72	80		489.652	388	7.48	110		489.652	188	7.48	110
492.714	296	8.75	90		492.714	364	7.5	97		492.714	188	7.5	97
495.773	284	8.78	86		495.773	364	7.52	111		495.773	182	7.52	111
498.834	296	8.81	76		498.834	358	7.54	105		498.834	174	7.54	105
501.891	286	8.84	84		501.891	338	7.56	96		501.891	174	7.56	96
504.947	294	8.87	120		504.947	354	7.58	94		504.947	172	7.58	94
508.004	286	8.9	89		508.004	328	7.6	90		508.004	182	7.6	90
511.058	294	8.93	93		511.058	336	7.62	126		511.058	180	7.62	126
514.11	286	8.96	89		514.11	356	7.64	108		514.11	176	7.64	108
517.162	308	8.99	94		517.162	358	7.66	96		517.162	198	7.66	96
520.215	286	9.02	98		520.215	364	7.68	98		520.215	180	7.68	98
523.265	302	9.05	105		523.265	348	7.7	88		523.265	176	7.7	88
526.314	300	9.08	84		526.314	366	7.72	94		526.314	184	7.72	94
529.362	298	9.11	94		529.362	336	7.74	88		529.362	178	7.74	88
532.409	292	9.14	83		532.409	342	7.76	123		532.409	192	7.76	123
535.454	288	9.17	84		535.454	348	7.78	120		535.454	172	7.78	120
538.497	296	9.2	84		538.497	346	7.8	82		538.497	182	7.8	82
541.541	302	9.23	87		541.541	346	7.82	89		541.541	176	7.82	89
544.584	306	9.26	76		544.584	348	7.84	114		544.584	202	7.84	114
547.625	282	9.29	87		547.625	370	7.86	66		547.625	180	7.86	66
550.666	312	9.32	105		550.666	358	7.88	99		550.666	190	7.88	99
553.704	316	9.35	82		553.704	352	7.9	105		553.704	188	7.9	105
556.743	314	9.38	78		556.743	386	7.92	113		556.743	184	7.92	113
559.778	314	9.41	79		559.778	362	7.94	95		559.778	182	7.94	95
562.815	308	9.44	65		562.815	388	7.96	87		562.815	174	7.96	87
565.851	322	9.47	76		565.851	382	7.98	100		565.851	200	7.98	100
568.883	318	9.5	87		568.883	368	8	94		568.883	192	8	94
571.915	320	9.53	95		571.915	366	8.02	104		571.915	198	8.02	104
574.947	296	9.56	87		574.947	376	8.04	105		574.947	192	8.04	105
577.977	328	9.59	90		577.977	390	8.06	109		577.977	190	8.06	109
581.006	316	9.62	60		581.006	388	8.08	90		581.006	194	8.08	90
584.035	320	9.65	88		584.035	406	8.1	106		584.035	174	8.1	106
587.062	338	9.68	91		587.062	402	8.12	100		587.062	192	8.12	100
590.087	334	9.71	79		590.087	410	8.14	86		590.087	198	8.14	86
593.112	328	9.74	78		593.112	376	8.16	117		593.112	212	8.16	117
596.135	368	9.77	86		596.135	418	8.18	103		596.135	188	8.18	103
599.158	358	9.8	71		599.158	426	8.2	107		599.158	192	8.2	107
602.18	354	9.83	83		602.18	432	8.22	84		602.18	188	8.22	84
605.2	366	9.86	105		605.2	414	8.24	95		605.2	200	8.24	95
608.22	334	9.89	65		608.22	448	8.26	99		608.22	194	8.26	99
611.238	376	9.92	92		611.238	448	8.28	96		611.238	196	8.28	96
614.254	384	9.95	68		614.254	458	8.3	107		614.254	198	8.3	107
617.27	358	9.98	86		617.27	434	8.32	107		617.27	202	8.32	107
620.286	392	10.01	77		620.286	464	8.34	99		620.286	210	8.34	99
623.298	390	10.04	80		623.298	488	8.36	86		623.298	196	8.36	86
626.312	416	10.07	86		626.312	502	8.38	99		626.312	214	8.38	99
629.324	432	10.1	80		629.324	506	8.4	99		629.324	208	8.4	99
632.334	446	10.13	80		632.334	548	8.42	110		632.334	210	8.42	110
635.344	456	10.16	75		635.344	580	8.44	93		635.344	220	8.44	93
638.352	502	10.19	84		638.352	606	8.46	89		638.352	242	8.46	89
641.359	554	10.22	76		641.359	652	8.48	90		641.359	256	8.48	90
644.366	588	10.25	84		644.366	716	8.5	105		644.366	270	8.5	105
647.371	690	10.28	80		647.371	812	8.52	81		647.371	270	8.52	81
650.374	724	10.31	75		650.374	862	8.54	96		650.374	316	8.54	96
653.377	788	10.34	71		653.377	992	8.56	94		653.377	342	8.56	94
656.38	856	10.37	91		656.38	1002	8.58	107		656.38	348	8.58	107
659.381	922	10.4	71		659.381	1096	8.6	101		659.381	392	8.6	101
662.38	940	10.43	94		662.38	1144	8.62	97		662.38	406	8.62	97
665.379	888	10.46	88		665.379	1046	8.64	93		665.379	386	8.64	93
668.377	826	10.49	80		668.377	986	8.66	84		668.377	378	8.66	84
671.373	730	10.52	87		671.373	868	8.68	101		671.373	324	8.68	101
674.367	650	10.55	76		674.367	812	8.7	70		674.367	320	8.7	70
677.361	570	10.58	83		677.361	672	8.72	101		677.361	266	8.72	101
680.355	516	10.61	75		680.355	664	8.74	92		680.355	260	8.74	92
683.348	482	10.64	75		683.348	586	8.76	92		683.348	244	8.76	92
686.337	474	10.67	70		686.337	538	8.78	103		686.337	230	8.78	103
689.328	414	10.7	78		689.328	560	8.8	85		689.328	216	8.8	85
692.318	442	10.73	92		692.318	506	8.82	97		692.318	212	8.82	97
695.304	424	10.76	74		695.304	502	8.84	101		695.304	222	8.84	101
698.292	402	10.79	82		698.292	494	8.86	86		698.292	216	8.86	86
701.277	386	10.82	79		701.277	486	8.88	95		701.277	222	8.88	95
704.262	372	10.85	89		704.262	488	8.9	87		704.262	214	8.9	87
707.245	402	10.88	81		707.245	518	8.92	90		707.245	216	8.92	90
710.227	358	10.91	72		710.227	492	8.94	94		710.227	204	8.94	94
713.208	392	10.94	76		713.208	504	8.96	84		713.208	208	8.96	84
716.189	392	10.97	75		716.189	502	8.98	102		716.189	214	8.98	102
719.168	404	11	74		719.168	498	9	96		719.168	234	9	96
722.146	408	11.03	66		722.146	540	9.02	82		722.146	212	9.02	82
725.123	420	11.06	71		725.123	526	9.04	109		725.123	232	9.04	109
728.099	432	11.09	76		728.099	576	9.06	77		728.099	232	9.06	77
731.074	468	11.12	71		731.074	548	9.08	105		731.074	230	9.08	105
734.048	468	11.15	75		734.048	562	9.1	94		734.048	242	9.1	94
737.02	476	11.18	94		737.02	606	9.12	86		737.02	250	9.12	86
739.99	506	11.21	95		739.99	626	9.14	86		739.99	244	9.14	86
742.961	496	11.24	72		742.961	648	9.16	83		742.961	234	9.16	83
745.931	496	11.27	72		745.931	680	9.18	96		745.931	242	9.18	96
748.9	530	11.3	64		748.9	680	9.2	102		748.9	264	9.2	102
751.866	550	11.33	87		751.866	724	9.22	87		751.866	254	9.22	87
754.833	614	11.36	73		754.833	728	9.24	86		754.833	248	9.24	86
757.798	590	11.39	83		757.798	786	9.26	93		757.798	278	9.26	93
760.763	632	11.42	104		760.763	832	9.28	97		760.763	268	9.28	97
763.725	668	11.45	67		763.725	886	9.3	98		763.725	302	9.3	98
766.688	712	11.48	83		766.688	894	9.32	92		766.688	316	9.32	92
769.648	782	11.51	72		769.648	976	9.34	87		769.648	320	9.34	87
772.607	824	11.54	92		772.607	1064	9.36	104		772.607	350	9.36	104
775.566	878	11.57	81		775.566	1150	9.38	76		775.566	346	9.38	76
778.525	948	11.6	83		778.525	1188	9.4	90		778.525	382	9.4	90
781.481	1020	11.63	63		781.481	1402	9.42	104		781.481	434	9.42	104
784.437	1126	11.66	89		784.437	1496	9.44	89		784.437	458	9.44	89
787.391	1262	11.69	77		787.391	1688	9.46	92		787.391	492	9.46	92
790.344	1406	11.72	78		790.344	1852	9.48	95		790.344	504	9.48	95
793.297	1594	11.75	87		793.297	2158	9.5	95		793.297	566	9.5	95
796.248	1802	11.78	90		796.248	2528	9.52	109		796.248	630	9.52	109
799.197	2186	11.81	71		799.197	2948	9.54	89		799.197	736	9.54	89
802.146	2560	11.84	76		802.146	3552	9.56	82		802.146	890	9.56	82
805.095	3160	11.87	92		805.095	4358	9.58	95		805.095	1028	9.58	95
808.042	3804	11.9	74		808.042	5282	9.6	88		808.042	1248	9.6	88
810.987	4582	11.93	79		810.987	6462	9.62	88		810.987	1530	9.62	88
813.933	5372	11.96	95		813.933	7684	9.64	97		813.933	1812	9.64	97
816.875	5760	11.99	63		816.875	8354	9.66	85		816.875	2074	9.66	85
819.819	5956	12.02	71		819.819	8480	9.68	107		819.819	2058	9.68	107
822.76	5520	12.05	70		822.76	7836	9.7	100		822.76	2016	9.7	100
825.702	4820	12.08	77		825.702	6958	9.72	104		825.702	1774	9.72	104
828.641	3912	12.11	71		828.641	5582	9.74	88		828.641	1462	9.74	88
831.579	3092	12.14	69		831.579	4426	9.76	101		831.579	1180	9.76	101
834.516	2446	12.17	65		834.516	3338	9.78	91		834.516	930	9.78	91
837.452	1982	12.2	80		837.452	2692	9.8	111		837.452	718	9.8	111
840.389	1604	12.23	81		840.389	2172	9.82	92		840.389	638	9.82	92
843.323	1280	12.26	89		843.323	1784	9.84	79		843.323	520	9.84	79
846.256	1112	12.29	67		846.256	1498	9.86	91		846.256	438	9.86	91
849.188	922	12.32	83		849.188	1232	9.88	75		849.188	402	9.88	75
852.117	840	12.35	72		852.117	1078	9.9	86		852.117	374	9.9	86
855.047	756	12.38	74		855.047	882	9.92	95		855.047	356	9.92	95
857.977	664	12.41	76		857.977	816	9.94	89		857.977	290	9.94	89
860.905	588	12.44	65		860.905	682	9.96	105		860.905	282	9.96	105
863.832	546	12.47	78		863.832	628	9.98	79		863.832	258	9.98	79
866.757	504	12.5	72		866.757	556	10	101		866.757	248	10	101
869.682	454	12.53	68		869.682	544	10.02	106		869.682	238	10.02	106
872.605	454	12.56	66		872.605	504	10.04	77		872.605	218	10.04	77
875.528	392	12.59	81		875.528	474	10.06	91		875.528	218	10.06	91
878.449	372	12.62	78		878.449	458	10.08	94		878.449	204	10.08	94
881.371	336	12.65	92		881.371	394	10.1	80		881.371	216	10.1	80
884.289	320	12.68	76		884.289	390	10.12	101		884.289	192	10.12	101
887.207	328	12.71	66		887.207	360	10.14	84		887.207	192	10.14	84
890.124	280	12.74	87		890.124	348	10.16	93		890.124	186	10.16	93
893.042	300	12.77	73		893.042	338	10.18	77		893.042	178	10.18	77
895.957	268	12.8	67		895.957	320	10.2	98		895.957	186	10.2	98
898.871	254	12.83	72		898.871	302	10.22	100		898.871	174	10.22	100
901.784	260	12.86	78		901.784	302	10.24	103		901.784	162	10.24	103
904.696	266	12.89	79		904.696	272	10.26	98		904.696	172	10.26	98
907.607	226	12.92	81		907.607	276	10.28	102		907.607	146	10.28	102
910.517	226	12.95	80		910.517	278	10.3	91		910.517	170	10.3	91
913.424	238	12.98	81		913.424	272	10.32	89		913.424	164	10.32	89
916.333	226	13.01	80		916.333	248	10.34	91		916.333	180	10.34	91
919.24	228	13.04	79		919.24	256	10.36	94		919.24	148	10.36	94
922.144	230	13.07	70		922.144	252	10.38	96		922.144	160	10.38	96
925.05	222	13.1	73		925.05	254	10.4	90		925.05	146	10.4	90
927.952	214	13.13	80		927.952	244	10.42	84		927.952	160	10.42	84
930.856	224	13.16	77		930.856	232	10.44	80		930.856	152	10.44	80
933.757	216	13.19	72		933.757	258	10.46	87		933.757	162	10.46	87
936.658	214	13.22	75		936.658	244	10.48	84		936.658	166	10.48	84
939.557	200	13.25	75		939.557	222	10.5	95		939.557	152	10.5	95
942.455	218	13.28	63		942.455	246	10.52	96		942.455	160	10.52	96
945.352	204	13.31	79		945.352	240	10.54	92		945.352	160	10.54	92
948.25	212	13.34	78		948.25	234	10.56	101		948.25	146	10.56	101
951.145	216	13.37	74		951.145	238	10.58	64		951.145	148	10.58	64
954.039	212	13.4	86		954.039	248	10.6	88		954.039	164	10.6	88
956.932	232	13.43	82		956.932	268	10.62	89		956.932	148	10.62	89
959.824	234	13.46	90		959.824	270	10.64	92		959.824	152	10.64	92
962.714	242	13.49	82		962.714	250	10.66	89		962.714	172	10.66	89
965.604	254	13.52	83		965.604	254	10.68	92		965.604	180	10.68	92
968.493	266	13.55	83		968.493	288	10.7	117		968.493	166	10.7	117
971.382	280	13.58	82		971.382	332	10.72	94		971.382	168	10.72	94
974.267	334	13.61	72		974.267	390	10.74	95		974.267	186	10.74	95
977.154	428	13.64	74		977.154	428	10.76	92		977.154	212	10.76	92
980.04	568	13.67	75		980.04	610	10.78	101		980.04	244	10.78	101
982.922	878	13.7	75		982.922	958	10.8	90		982.922	328	10.8	90
985.804	1576	13.73	78		985.804	1662	10.82	97		985.804	502	10.82	97
988.687	2552	13.76	83		988.687	2780	10.84	86		988.687	840	10.84	86
991.567	3004	13.79	72		991.567	3166	10.86	85		991.567	1036	10.86	85
994.446	2438	13.82	86		994.446	2774	10.88	97		994.446	1002	10.88	97
997.326	1294	13.85	69		997.326	1544	10.9	91		997.326	648	10.9	91
1000.2	632	13.88	85		1000.2	728	10.92	86		1000.2	340	10.92	86
1003.08	366	13.91	84		1003.08	426	10.94	86		1003.08	208	10.94	86
1005.95	272	13.94	76		1005.95	302	10.96	88		1005.95	166	10.96	88
1008.83	234	13.97	74		1008.83	252	10.98	69		1008.83	172	10.98	69
1011.7	210	14	86		1011.7	224	11	105		1011.7	164	11	105
1014.58	198	14.03	72		1014.58	220	11.02	90		1014.58	142	11.02	90
1017.45	192	14.06	81		1017.45	200	11.04	77		1017.45	146	11.04	77
1020.32	194	14.09	69		1020.32	224	11.06	97		1020.32	160	11.06	97
1023.19	180	14.12	83		1023.19	218	11.08	78		1023.19	144	11.08	78
1026.05	178	14.15	83		1026.05	202	11.1	109		1026.05	142	11.1	109
1028.92	174	14.18	81		1028.92	200	11.12	86		1028.92	144	11.12	86
1031.79	182	14.21	75		1031.79	230	11.14	97		1031.79	148	11.14	97
1034.65	184	14.24	79		1034.65	216	11.16	85		1034.65	150	11.16	85
1037.51	182	14.27	72		1037.51	202	11.18	89		1037.51	136	11.18	89
1040.38	172	14.3	86		1040.38	196	11.2	97		1040.38	138	11.2	97
1043.24	174	14.33	76		1043.24	208	11.22	71		1043.24	154	11.22	71
1046.1	188	14.36	82		1046.1	210	11.24	86		1046.1	140	11.24	86
1048.96	190	14.39	69		1048.96	196	11.26	84		1048.96	142	11.26	84
1051.82	164	14.42	75		1051.82	212	11.28	97		1051.82	150	11.28	97
1054.68	170	14.45	75		1054.68	192	11.3	91		1054.68	158	11.3	91
1057.54	182	14.48	74		1057.54	192	11.32	76		1057.54	152	11.32	76
1060.39	184	14.51	82		1060.39	188	11.34	92		1060.39	136	11.34	92
1063.25	178	14.54	81		1063.25	204	11.36	87		1063.25	138	11.36	87
1066.1	176	14.57	78		1066.1	196	11.38	76		1066.1	136	11.38	76
1068.95	172	14.6	70		1068.95	206	11.4	82		1068.95	160	11.4	82
1071.8	168	14.63	82		1071.8	174	11.42	74		1071.8	136	11.42	74
1074.65	164	14.66	84		1074.65	194	11.44	89		1074.65	148	11.44	89
1077.5	158	14.69	88		1077.5	190	11.46	84		1077.5	148	11.46	84
1080.35	160	14.72	87		1080.35	190	11.48	83		1080.35	144	11.48	83
1083.2	168	14.75	87		1083.2	198	11.5	96		1083.2	150	11.5	96
1086.05	186	14.78	97		1086.05	202	11.52	95		1086.05	152	11.52	95
1088.89	172	14.81	84		1088.89	200	11.54	72		1088.89	148	11.54	72
1091.73	178	14.84	73		1091.73	220	11.56	72		1091.73	140	11.56	72
1094.58	158	14.87	69		1094.58	192	11.58	82		1094.58	136	11.58	82
1097.42	164	14.9	82		1097.42	174	11.6	86		1097.42	138	11.6	86
1100.26	170	14.93	73		1100.26	190	11.62	83		1100.26	134	11.62	83
1103.1	170	14.96	83		1103.1	202	11.64	71		1103.1	130	11.64	71
1105.94	164	14.99	108		1105.94	178	11.66	89		1105.94	134	11.66	89
1108.78	162	15.02	95		1108.78	186	11.68	73		1108.78	132	11.68	73
1111.62	176	15.05	93		1111.62	200	11.7	73		1111.62	142	11.7	73
1114.45	162	15.08	84		1114.45	190	11.72	76		1114.45	142	11.72	76
1117.29	174	15.11	85		1117.29	172	11.74	86		1117.29	142	11.74	86
1120.12	166	15.14	81		1120.12	182	11.76	74		1120.12	134	11.76	74
1122.96	178	15.17	88		1122.96	180	11.78	95		1122.96	138	11.78	95
1125.79	166	15.2	80		1125.79	176	11.8	74		1125.79	134	11.8	74
1128.62	166	15.23	83		1128.62	180	11.82	71		1128.62	128	11.82	71
1131.45	146	15.26	94		1131.45	190	11.84	71		1131.45	146	11.84	71
1134.28	164	15.29	83		1134.28	196	11.86	90		1134.28	142	11.86	90
1137.11	168	15.32	78		1137.11	170	11.88	82		1137.11	126	11.88	82
1139.93	162	15.35	90		1139.93	168	11.9	81		1139.93	134	11.9	81
1142.76	158	15.38	79		1142.76	192	11.92	61		1142.76	146	11.92	61
1145.58	162	15.41	91		1145.58	188	11.94	87		1145.58	138	11.94	87
1148.41	164	15.44	96		1148.41	186	11.96	77		1148.41	150	11.96	77
1151.23	162	15.47	87		1151.23	178	11.98	91		1151.23	128	11.98	91
1154.05	164	15.5	105		1154.05	162	12	69		1154.05	134	12	69
1156.87	154	15.53	87		1156.87	186	12.02	90		1156.87	150	12.02	90
1159.69	150	15.56	83		1159.69	174	12.04	81		1159.69	130	12.04	81
1162.51	162	15.59	92		1162.51	174	12.06	75		1162.51	120	12.06	75
1165.33	164	15.62	85		1165.33	184	12.08	71		1165.33	128	12.08	71
1168.15	150	15.65	81		1168.15	170	12.1	65		1168.15	132	12.1	65
1170.96	150	15.68	91		1170.96	188	12.12	67		1170.96	132	12.12	67
1173.78	156	15.71	76		1173.78	162	12.14	76		1173.78	142	12.14	76
1176.59	154	15.74	70		1176.59	180	12.16	75		1176.59	138	12.16	75
1179.4	148	15.77	115		1179.4	156	12.18	88		1179.4	140	12.18	88
1182.22	164	15.8	73		1182.22	176	12.2	69		1182.22	134	12.2	69
1185.03	150	15.83	103		1185.03	172	12.22	90		1185.03	116	12.22	90
1187.84	140	15.86	82		1187.84	162	12.24	87		1187.84	126	12.24	87
1190.65	174	15.89	114		1190.65	172	12.26	81		1190.65	136	12.26	81
1193.45	144	15.92	95		1193.45	144	12.28	71		1193.45	146	12.28	71
1196.26	160	15.95	101		1196.26	178	12.3	88		1196.26	138	12.3	88
1199.06	144	15.98	86		1199.06	166	12.32	59		1199.06	134	12.32	59
1201.87	148	16.01	98		1201.87	174	12.34	90		1201.87	124	12.34	90
1204.67	148	16.04	87		1204.67	154	12.36	97		1204.67	128	12.36	97
1207.48	148	16.07	81		1207.48	174	12.38	63		1207.48	138	12.38	63
1210.28	158	16.1	116		1210.28	164	12.4	71		1210.28	128	12.4	71
1213.08	152	16.13	103		1213.08	156	12.42	71		1213.08	132	12.42	71
1215.88	158	16.16	110		1215.88	162	12.44	75		1215.88	132	12.44	75
1218.68	144	16.19	95		1218.68	152	12.46	77		1218.68	128	12.46	77
1221.47	156	16.22	103		1221.47	152	12.48	73		1221.47	120	12.48	73
1224.27	150	16.25	95		1224.27	150	12.5	87		1224.27	118	12.5	87
1227.07	174	16.28	93		1227.07	174	12.52	60		1227.07	130	12.52	60
1229.86	156	16.31	89		1229.86	162	12.54	99		1229.86	136	12.54	99
1232.65	150	16.34	99		1232.65	156	12.56	67		1232.65	122	12.56	67
1235.45	150	16.37	101		1235.45	156	12.58	67		1235.45	134	12.58	67
1238.24	160	16.4	115		1238.24	162	12.6	79		1238.24	146	12.6	79
1241.03	162	16.43	120		1241.03	152	12.62	80		1241.03	128	12.62	80
1243.82	138	16.46	117		1243.82	168	12.64	65		1243.82	146	12.64	65
1246.61	150	16.49	113		1246.61	166	12.66	79		1246.61	132	12.66	79
1249.4	154	16.52	105		1249.4	170	12.68	78		1249.4	136	12.68	78
1252.18	146	16.55	103		1252.18	166	12.7	79		1252.18	138	12.7	79
1254.97	148	16.58	132		1254.97	176	12.72	60		1254.97	122	12.72	60
1257.75	144	16.61	90		1257.75	160	12.74	90		1257.75	128	12.74	90
1260.53	154	16.64	95		1260.53	174	12.76	92		1260.53	122	12.76	92
1263.32	156	16.67	109		1263.32	176	12.78	70		1263.32	134	12.78	70
1266.1	148	16.7	87		1266.1	164	12.8	92		1266.1	122	12.8	92
1268.88	150	16.73	103		1268.88	166	12.82	85		1268.88	124	12.82	85
1271.66	158	16.76	104		1271.66	162	12.84	67		1271.66	132	12.84	67
1274.44	144	16.79	92		1274.44	178	12.86	65		1274.44	156	12.86	65
1277.21	152	16.82	106		1277.21	172	12.88	72		1277.21	142	12.88	72
1279.99	152	16.85	112		1279.99	168	12.9	67		1279.99	136	12.9	67
1282.77	154	16.88	100		1282.77	170	12.92	87		1282.77	124	12.92	87
1285.54	164	16.91	103		1285.54	160	12.94	78		1285.54	138	12.94	78
1288.31	152	16.94	117		1288.31	158	12.96	84		1288.31	132	12.96	84
1291.09	172	16.97	110		1291.09	174	12.98	79		1291.09	138	12.98	79
1293.86	152	17	105		1293.86	166	13	69		1293.86	128	13	69
1296.63	148	17.03	108		1296.63	158	13.02	64		1296.63	122	13.02	64
1299.4	180	17.06	115		1299.4	164	13.04	62		1299.4	138	13.04	62
1302.17	152	17.09	102		1302.17	168	13.06	77		1302.17	144	13.06	77
1304.93	148	17.12	120		1304.93	162	13.08	75		1304.93	130	13.08	75
1307.7	148	17.15	109		1307.7	156	13.1	73		1307.7	124	13.1	73
1310.47	158	17.18	108		1310.47	154	13.12	64		1310.47	130	13.12	64
1313.23	158	17.21	103		1313.23	158	13.14	70		1313.23	138	13.14	70
1315.99	152	17.24	127		1315.99	162	13.16	77		1315.99	144	13.16	77
1318.75	152	17.27	106		1318.75	160	13.18	64		1318.75	144	13.18	64
1321.52	152	17.3	118		1321.52	166	13.2	70		1321.52	122	13.2	70
1324.28	158	17.33	130		1324.28	160	13.22	71		1324.28	136	13.22	71
1327.04	150	17.36	128		1327.04	172	13.24	80		1327.04	140	13.24	80
1329.8	162	17.39	98		1329.8	162	13.26	65		1329.8	132	13.26	65
1332.55	162	17.42	104		1332.55	172	13.28	60		1332.55	142	13.28	60
1335.31	144	17.45	114		1335.31	170	13.3	85		1335.31	130	13.3	85
1338.06	148	17.48	102		1338.06	178	13.32	71		1338.06	136	13.32	71
1340.82	142	17.51	113		1340.82	164	13.34	68		1340.82	138	13.34	68
1343.57	166	17.54	120		1343.57	142	13.36	65		1343.57	130	13.36	65
1346.33	146	17.57	133		1346.33	160	13.38	65		1346.33	134	13.38	65
1349.08	168	17.6	132		1349.08	164	13.4	71		1349.08	130	13.4	71
1351.83	150	17.63	129		1351.83	166	13.42	81		1351.83	126	13.42	81
1354.58	168	17.66	119		1354.58	162	13.44	78		1354.58	146	13.44	78
1357.33	160	17.69	95		1357.33	192	13.46	76		1357.33	134	13.46	76
1360.07	166	17.72	122		1360.07	176	13.48	91		1360.07	142	13.48	91
1362.82	148	17.75	91		1362.82	164	13.5	81		1362.82	118	13.5	81
1365.57	148	17.78	129		1365.57	166	13.52	71		1365.57	124	13.52	71
1368.31	154	17.81	109		1368.31	176	13.54	63		1368.31	128	13.54	63
1371.05	142	17.84	123		1371.05	156	13.56	70		1371.05	136	13.56	70
1373.8	150	17.87	94		1373.8	152	13.58	80		1373.8	126	13.58	80
1376.54	152	17.9	120		1376.54	174	13.6	87		1376.54	128	13.6	87
1379.28	158	17.93	136		1379.28	158	13.62	79		1379.28	148	13.62	79
1382.02	158	17.96	110		1382.02	178	13.64	71		1382.02	134	13.64	71
1384.76	142	17.99	113		1384.76	154	13.66	87		1384.76	134	13.66	87
1387.49	148	18.02	123		1387.49	164	13.68	85		1387.49	136	13.68	85
1390.23	136	18.05	118		1390.23	170	13.7	71		1390.23	146	13.7	71
1392.97	162	18.08	126		1392.97	150	13.72	66		1392.97	128	13.72	66
1395.7	148	18.11	122		1395.7	152	13.74	73		1395.7	122	13.74	73
1398.44	146	18.14	141		1398.44	160	13.76	71		1398.44	132	13.76	71
1401.17	152	18.17	127		1401.17	162	13.78	68		1401.17	120	13.78	68
1403.9	142	18.2	122		1403.9	152	13.8	65		1403.9	134	13.8	65
1406.63	158	18.23	136		1406.63	150	13.82	65		1406.63	144	13.82	65
1409.36	166	18.26	114		1409.36	164	13.84	73		1409.36	144	13.84	73
1412.09	154	18.29	145		1412.09	170	13.86	68		1412.09	144	13.86	68
1414.82	152	18.32	120		1414.82	152	13.88	68		1414.82	128	13.88	68
1417.54	166	18.35	147		1417.54	160	13.9	74		1417.54	120	13.9	74
1420.27	142	18.38	137		1420.27	148	13.92	70		1420.27	134	13.92	70
1423	146	18.41	125		1423	154	13.94	72		1423	134	13.94	72
1425.72	150	18.44	116		1425.72	140	13.96	73		1425.72	132	13.96	73
1428.44	132	18.47	119		1428.44	146	13.98	55		1428.44	120	13.98	55
1431.16	148	18.5	111		1431.16	152	14	66		1431.16	130	14	66
1433.89	132	18.53	132		1433.89	150	14.02	79		1433.89	142	14.02	79
1436.6	152	18.56	123		1436.6	162	14.04	64		1436.6	120	14.04	64
1439.32	142	18.59	116		1439.32	156	14.06	86		1439.32	118	14.06	86
1442.04	142	18.62	134		1442.04	148	14.08	73		1442.04	130	14.08	73
1444.76	136	18.65	136		1444.76	156	14.1	70		1444.76	142	14.1	70
1447.48	146	18.68	122		1447.48	158	14.12	80		1447.48	134	14.12	80
1450.19	140	18.71	121		1450.19	146	14.14	58		1450.19	136	14.14	58
1452.9	144	18.74	122		1452.9	146	14.16	79		1452.9	126	14.16	79
1455.62	130	18.77	129		1455.62	146	14.18	77		1455.62	128	14.18	77
1458.33	152	18.8	138		1458.33	158	14.2	74		1458.33	120	14.2	74
1461.04	144	18.83	154		1461.04	144	14.22	57		1461.04	134	14.22	57
1463.75	144	18.86	154		1463.75	148	14.24	71		1463.75	140	14.24	71
1466.46	138	18.89	144		1466.46	158	14.26	63		1466.46	130	14.26	63
1469.17	130	18.92	149		1469.17	152	14.28	58		1469.17	138	14.28	58
1471.88	142	18.95	135		1471.88	144	14.3	76		1471.88	120	14.3	76
1474.58	152	18.98	134		1474.58	136	14.32	78		1474.58	134	14.32	78
1477.29	146	19.01	107		1477.29	156	14.34	78		1477.29	118	14.34	78
1479.99	142	19.04	138		1479.99	156	14.36	60		1479.99	104	14.36	60
1482.69	134	19.07	129		1482.69	150	14.38	62		1482.69	138	14.38	62
1485.4	144	19.1	153		1485.4	136	14.4	61		1485.4	130	14.4	61
1488.1	128	19.13	137		1488.1	154	14.42	78		1488.1	152	14.42	78
1490.8	146	19.16	140		1490.8	154	14.44	72		1490.8	128	14.44	72
1493.5	148	19.19	139		1493.5	150	14.46	64		1493.5	142	14.46	64
1496.2	142	19.22	138		1496.2	136	14.48	58		1496.2	130	14.48	58
1498.9	124	19.25	133		1498.9	134	14.5	73		1498.9	134	14.5	73
1501.59	140	19.28	136		1501.59	130	14.52	70		1501.59	126	14.52	70
1504.29	148	19.31	133		1504.29	144	14.54	68		1504.29	134	14.54	68
1506.98	134	19.34	143		1506.98	148	14.56	69		1506.98	120	14.56	69
1509.68	128	19.37	144		1509.68	150	14.58	73		1509.68	142	14.58	73
1512.37	140	19.4	148		1512.37	154	14.6	64		1512.37	120	14.6	64
1515.06	136	19.43	137		1515.06	146	14.62	64		1515.06	128	14.62	64
1517.75	132	19.46	144		1517.75	156	14.64	80		1517.75	130	14.64	80
1520.44	144	19.49	130		1520.44	142	14.66	68		1520.44	124	14.66	68
1523.13	146	19.52	133		1523.13	158	14.68	82		1523.13	124	14.68	82
1525.82	124	19.55	158		1525.82	164	14.7	69		1525.82	126	14.7	69
1528.5	140	19.58	168		1528.5	160	14.72	72		1528.5	134	14.72	72
1531.19	140	19.61	159		1531.19	156	14.74	77		1531.19	114	14.74	77
1533.87	136	19.64	131		1533.87	164	14.76	76		1533.87	122	14.76	76
1536.56	134	19.67	152		1536.56	158	14.78	68		1536.56	120	14.78	68
1539.24	146	19.7	164		1539.24	158	14.8	81		1539.24	136	14.8	81
1541.92	160	19.73	136		1541.92	156	14.82	83		1541.92	126	14.82	83
1544.6	152	19.76	133		1544.6	154	14.84	72		1544.6	122	14.84	72
1547.28	154	19.79	156		1547.28	154	14.86	92		1547.28	124	14.86	92
1549.96	140	19.82	173		1549.96	172	14.88	55		1549.96	138	14.88	55
1552.64	170	19.85	142		1552.64	176	14.9	62		1552.64	146	14.9	62
1555.32	158	19.88	167		1555.32	160	14.92	56		1555.32	168	14.92	56
1557.99	154	19.91	164		1557.99	178	14.94	76		1557.99	146	14.94	76
1560.67	134	19.94	142		1560.67	160	14.96	78		1560.67	122	14.96	78
1563.34	140	19.97	151		1563.34	152	14.98	63		1563.34	132	14.98	63
1566.02	146	20	154		1566.02	166	15	66		1566.02	132	15	66
1568.69	140	20.03	151		1568.69	158	15.02	67		1568.69	134	15.02	67
1571.36	148	20.06	150		1571.36	170	15.04	72		1571.36	134	15.04	72
1574.03	146	20.09	157		1574.03	156	15.06	79		1574.03	146	15.06	79
1576.7	162	20.12	148		1576.7	170	15.08	69		1576.7	112	15.08	69
1579.37	138	20.15	156		1579.37	166	15.1	73		1579.37	132	15.1	73
1582.04	152	20.18	142		1582.04	172	15.12	58		1582.04	120	15.12	58
1584.7	146	20.21	165		1584.7	164	15.14	63		1584.7	136	15.14	63
1587.37	142	20.24	159		1587.37	168	15.16	63		1587.37	130	15.16	63
1590.03	156	20.27	148		1590.03	148	15.18	80		1590.03	120	15.18	80
1592.7	128	20.3	152		1592.7	166	15.2	68		1592.7	142	15.2	68
1595.36	154	20.33	170		1595.36	176	15.22	79		1595.36	120	15.22	79
1598.02	152	20.36	175		1598.02	168	15.24	61		1598.02	122	15.24	61
1600.68	148	20.39	153		1600.68	152	15.26	72		1600.68	132	15.26	72
1603.34	156	20.42	172		1603.34	160	15.28	70		1603.34	126	15.28	70
1606	150	20.45	165		1606	158	15.3	70		1606	122	15.3	70
1608.66	148	20.48	164		1608.66	164	15.32	60		1608.66	116	15.32	60
1611.32	140	20.51	132		1611.32	166	15.34	69		1611.32	128	15.34	69
1613.97	140	20.54	152		1613.97	150	15.36	76		1613.97	140	15.36	76
1616.63	138	20.57	170		1616.63	166	15.38	74		1616.63	136	15.38	74
1619.28	148	20.6	136		1619.28	172	15.4	73		1619.28	124	15.4	73
1621.93	140	20.63	156		1621.93	176	15.42	57		1621.93	122	15.42	57
1624.59	148	20.66	143		1624.59	152	15.44	67		1624.59	132	15.44	67
1627.24	146	20.69	160		1627.24	140	15.46	63		1627.24	124	15.46	63
1629.89	140	20.72	141		1629.89	148	15.48	72		1629.89	126	15.48	72
1632.54	138	20.75	159		1632.54	150	15.5	73		1632.54	116	15.5	73
1635.19	134	20.78	173		1635.19	156	15.52	64		1635.19	124	15.52	64
1637.83	142	20.81	168		1637.83	160	15.54	52		1637.83	118	15.54	52
1640.48	124	20.84	155		1640.48	148	15.56	68		1640.48	130	15.56	68
1643.13	142	20.87	172		1643.13	152	15.58	65		1643.13	118	15.58	65
1645.77	134	20.9	151		1645.77	140	15.6	67		1645.77	116	15.6	67
1648.42	142	20.93	176		1648.42	160	15.62	61		1648.42	114	15.62	61
1651.06	136	20.96	160		1651.06	150	15.64	59		1651.06	118	15.64	59
1653.7	128	20.99	162		1653.7	154	15.66	61		1653.7	120	15.66	61
1656.34	128	21.02	159		1656.34	138	15.68	76		1656.34	134	15.68	76
1658.98	154	21.05	180		1658.98	154	15.7	69		1658.98	126	15.7	69
1661.62	134	21.08	159		1661.62	140	15.72	59		1661.62	138	15.72	59
1664.26	122	21.11	193		1664.26	158	15.74	67		1664.26	114	15.74	67
1666.89	144	21.14	153		1666.89	150	15.76	75		1666.89	122	15.76	75
1669.53	128	21.17	169		1669.53	152	15.78	78		1669.53	114	15.78	78
1672.17	128	21.2	166		1672.17	150	15.8	64		1672.17	122	15.8	64
1674.8	124	21.23	165		1674.8	140	15.82	79		1674.8	116	15.82	79
1677.43	120	21.26	177		1677.43	158	15.84	69		1677.43	118	15.84	69
1680.06	136	21.29	182		1680.06	140	15.86	61		1680.06	122	15.86	61
1682.7	124	21.32	170		1682.7	150	15.88	72		1682.7	144	15.88	72
1685.33	120	21.35	161		1685.33	144	15.9	72		1685.33	116	15.9	72
1687.96	142	21.38	192		1687.96	152	15.92	63		1687.96	128	15.92	63
1690.58	138	21.41	177		1690.58	142	15.94	61		1690.58	122	15.94	61
1693.21	122	21.44	177		1693.21	148	15.96	69		1693.21	120	15.96	69
1695.84	120	21.47	191		1695.84	134	15.98	65		1695.84	132	15.98	65
1698.46	124	21.5	168		1698.46	140	16	67		1698.46	120	16	67
1701.09	138	21.53	165		1701.09	148	16.02	57		1701.09	122	16.02	57
1703.71	124	21.56	173		1703.71	132	16.04	61		1703.71	108	16.04	61
1706.33	124	21.59	172		1706.33	142	16.06	65		1706.33	134	16.06	65
1708.96	140	21.62	181		1708.96	134	16.08	66		1708.96	132	16.08	66
1711.58	122	21.65	164		1711.58	150	16.1	77		1711.58	112	16.1	77
1714.2	126	21.68	170		1714.2	140	16.12	60		1714.2	124	16.12	60
1716.82	126	21.71	163		1716.82	140	16.14	57		1716.82	118	16.14	57
1719.44	120	21.74	167		1719.44	140	16.16	61		1719.44	124	16.16	61
1722.05	128	21.77	199		1722.05	140	16.18	73		1722.05	116	16.18	73
1724.67	122	21.8	176		1724.67	140	16.2	59		1724.67	106	16.2	59
1727.28	122	21.83	179		1727.28	136	16.22	62		1727.28	126	16.22	62
1729.9	116	21.86	193		1729.9	138	16.24	55		1729.9	134	16.24	55
1732.51	122	21.89	168		1732.51	132	16.26	70		1732.51	120	16.26	70
1735.12	116	21.92	190		1735.12	140	16.28	76		1735.12	122	16.28	76
1737.73	114	21.95	206		1737.73	134	16.3	69		1737.73	114	16.3	69
1740.35	122	21.98	147		1740.35	130	16.32	66		1740.35	116	16.32	66
1742.96	126	22.01	183		1742.96	146	16.34	68		1742.96	134	16.34	68
1745.56	130	22.04	184		1745.56	148	16.36	68		1745.56	114	16.36	68
1748.17	142	22.07	164		1748.17	138	16.38	65		1748.17	126	16.38	65
1750.78	120	22.1	191		1750.78	140	16.4	64		1750.78	120	16.4	64
1753.38	120	22.13	176		1753.38	148	16.42	51		1753.38	110	16.42	51
1755.99	120	22.16	163		1755.99	134	16.44	50		1755.99	104	16.44	50
1758.59	120	22.19	160		1758.59	122	16.46	60		1758.59	126	16.46	60
1761.2	120	22.22	169		1761.2	136	16.48	60		1761.2	128	16.48	60
1763.8	132	22.25	190		1763.8	144	16.5	66		1763.8	114	16.5	66
1766.4	114	22.28	185		1766.4	144	16.52	72		1766.4	114	16.52	72
1769	142	22.31	184		1769	146	16.54	82		1769	134	16.54	82
1771.6	124	22.34	204		1771.6	132	16.56	67		1771.6	124	16.56	67
1774.2	130	22.37	188		1774.2	136	16.58	62		1774.2	122	16.58	62
1776.79	140	22.4	155		1776.79	138	16.6	65		1776.79	104	16.6	65
1779.39	122	22.43	181		1779.39	130	16.62	76		1779.39	124	16.62	76
1781.99	126	22.46	198		1781.99	132	16.64	55		1781.99	128	16.64	55
1784.58	120	22.49	186		1784.58	138	16.66	61		1784.58	126	16.66	61
1787.17	128	22.52	190		1787.17	134	16.68	49		1787.17	120	16.68	49
1789.77	114	22.55	157		1789.77	140	16.7	52		1789.77	128	16.7	52
1792.36	114	22.58	174		1792.36	142	16.72	65		1792.36	118	16.72	65
1794.95	102	22.61	170		1794.95	138	16.74	53		1794.95	122	16.74	53
1797.54	122	22.64	191		1797.54	138	16.76	57		1797.54	112	16.76	57
1800.13	122	22.67	166		1800.13	144	16.78	63		1800.13	120	16.78	63
1802.72	122	22.7	172		1802.72	130	16.8	56		1802.72	130	16.8	56
1805.3	128	22.73	179		1805.3	136	16.82	63		1805.3	112	16.82	63
1807.89	118	22.76	183		1807.89	146	16.84	60		1807.89	110	16.84	60
1810.48	116	22.79	175		1810.48	154	16.86	61		1810.48	130	16.86	61
1813.06	110	22.82	181		1813.06	132	16.88	52		1813.06	114	16.88	52
1815.64	124	22.85	185		1815.64	132	16.9	57		1815.64	124	16.9	57
1818.23	128	22.88	190		1818.23	130	16.92	59		1818.23	130	16.92	59
1820.81	126	22.91	206		1820.81	138	16.94	55		1820.81	130	16.94	55
1823.39	130	22.94	197		1823.39	128	16.96	60		1823.39	120	16.96	60
1825.97	108	22.97	182		1825.97	136	16.98	60		1825.97	112	16.98	60
1828.55	136	23	176		1828.55	144	17	74		1828.55	112	17	74
1831.12	122	23.03	173		1831.12	128	17.02	65		1831.12	106	17.02	65
1833.7	128	23.06	160		1833.7	144	17.04	61		1833.7	110	17.04	61
1836.28	112	23.09	173		1836.28	132	17.06	81		1836.28	112	17.06	81
1838.85	118	23.12	155		1838.85	134	17.08	72		1838.85	120	17.08	72
1841.43	128	23.15	188		1841.43	128	17.1	71		1841.43	114	17.1	71
1844	118	23.18	196		1844	140	17.12	53		1844	124	17.12	53
1846.57	130	23.21	154		1846.57	140	17.14	63		1846.57	120	17.14	63
1849.14	118	23.24	210		1849.14	128	17.16	64		1849.14	130	17.16	64
1851.71	114	23.27	185		1851.71	130	17.18	62		1851.71	112	17.18	62
1854.28	120	23.3	181		1854.28	132	17.2	60		1854.28	128	17.2	60
1856.85	128	23.33	170		1856.85	130	17.22	55		1856.85	118	17.22	55
1859.42	118	23.36	179		1859.42	138	17.24	67		1859.42	112	17.24	67
1861.99	128	23.39	176		1861.99	130	17.26	74		1861.99	112	17.26	74
1864.55	108	23.42	176		1864.55	134	17.28	48		1864.55	130	17.28	48
1867.12	124	23.45	166		1867.12	136	17.3	61		1867.12	110	17.3	61
1869.68	110	23.48	168		1869.68	126	17.32	75		1869.68	122	17.32	75
1872.24	106	23.51	165		1872.24	122	17.34	62		1872.24	120	17.34	62
1874.81	128	23.54	203		1874.81	126	17.36	72		1874.81	122	17.36	72
1877.37	124	23.57	190		1877.37	128	17.38	69		1877.37	122	17.38	69
1879.93	126	23.6	178		1879.93	140	17.4	62		1879.93	104	17.4	62
1882.49	110	23.63	173		1882.49	122	17.42	79		1882.49	104	17.42	79
1885.05	118	23.66	151		1885.05	138	17.44	79		1885.05	108	17.44	79
1887.6	122	23.69	171		1887.6	130	17.46	53		1887.6	120	17.46	53
1890.16	122	23.72	206		1890.16	144	17.48	64		1890.16	122	17.48	64
1892.72	104	23.75	186		1892.72	140	17.5	75		1892.72	118	17.5	75
1895.27	116	23.78	186		1895.27	128	17.52	64		1895.27	116	17.52	64
1897.82	110	23.81	202		1897.82	136	17.54	61		1897.82	112	17.54	61
1900.38	118	23.84	173		1900.38	130	17.56	53		1900.38	120	17.56	53
1902.93	126	23.87	176		1902.93	128	17.58	61		1902.93	108	17.58	61
1905.48	110	23.9	188		1905.48	128	17.6	63		1905.48	118	17.6	63
1908.03	120	23.93	191		1908.03	132	17.62	64		1908.03	96	17.62	64
1910.58	104	23.96	186		1910.58	138	17.64	67		1910.58	128	17.64	67
1913.13	110	23.99	169		1913.13	122	17.66	61		1913.13	120	17.66	61
1915.68	100	24.02	189		1915.68	128	17.68	74		1915.68	100	17.68	74
1918.22	128	24.05	189		1918.22	130	17.7	67		1918.22	108	17.7	67
1920.77	122	24.08	161		1920.77	140	17.72	56		1920.77	114	17.72	56
1923.31	114	24.11	194		1923.31	142	17.74	50		1923.31	112	17.74	50
1925.86	106	24.14	192		1925.86	124	17.76	68		1925.86	106	17.76	68
1928.4	118	24.17	199		1928.4	146	17.78	71		1928.4	118	17.78	71
1930.94	114	24.2	203		1930.94	132	17.8	71		1930.94	110	17.8	71
1933.48	108	24.23	188		1933.48	130	17.82	58		1933.48	112	17.82	58
1936.02	126	24.26	175		1936.02	124	17.84	67		1936.02	120	17.84	67
1938.56	116	24.29	189		1938.56	124	17.86	61		1938.56	116	17.86	61
1941.1	100	24.32	187		1941.1	128	17.88	61		1941.1	130	17.88	61
1943.64	120	24.35	201		1943.64	126	17.9	53		1943.64	122	17.9	53
1946.17	124	24.38	193		1946.17	132	17.92	59		1946.17	108	17.92	59
1948.71	110	24.41	160		1948.71	132	17.94	88		1948.71	104	17.94	88
1951.24	120	24.44	189		1951.24	136	17.96	73		1951.24	110	17.96	73
1953.78	130	24.47	189		1953.78	130	17.98	76		1953.78	130	17.98	76
1956.31	112	24.5	185		1956.31	132	18	62		1956.31	108	18	62
1958.84	120	24.53	194		1958.84	132	18.02	74		1958.84	120	18.02	74
1961.37	112	24.56	182		1961.37	136	18.04	62		1961.37	114	18.04	62
1963.9	118	24.59	190		1963.9	134	18.06	59		1963.9	114	18.06	59
1966.43	110	24.62	167		1966.43	130	18.08	55		1966.43	110	18.08	55
1968.96	110	24.65	186		1968.96	130	18.1	70		1968.96	100	18.1	70
1971.49	108	24.68	190		1971.49	118	18.12	61		1971.49	112	18.12	61
1974.01	122	24.71	171		1974.01	126	18.14	63		1974.01	100	18.14	63
1976.54	118	24.74	189		1976.54	134	18.16	61		1976.54	108	18.16	61
1979.06	128	24.77	187		1979.06	128	18.18	69		1979.06	114	18.18	69
1981.59	126	24.8	178		1981.59	140	18.2	56		1981.59	122	18.2	56
1984.11	110	24.83	182		1984.11	118	18.22	47		1984.11	106	18.22	47
1986.63	122	24.86	185		1986.63	128	18.24	78		1986.63	122	18.24	78
1989.15	124	24.89	189		1989.15	110	18.26	60		1989.15	122	18.26	60
1991.67	112	24.92	169		1991.67	124	18.28	63		1991.67	116	18.28	63
1994.19	110	24.95	181		1994.19	120	18.3	51		1994.19	112	18.3	51
1996.71	106	24.98	190		1996.71	126	18.32	73		1996.71	110	18.32	73
1999.23	108	25.01	165		1999.23	126	18.34	58		1999.23	128	18.34	58
		25.04	178				18.36	64				18.36	64
		25.07	184				18.38	76				18.38	76
		25.1	174				18.4	79				18.4	79
		25.13	184				18.42	61				18.42	61
		25.16	163				18.44	54				18.44	54
		25.19	196				18.46	66				18.46	66
		25.22	193				18.48	64				18.48	64
		25.25	200				18.5	71				18.5	71
		25.28	182				18.52	51				18.52	51
		25.31	181				18.54	74				18.54	74
		25.34	176				18.56	74				18.56	74
		25.37	174				18.58	72				18.58	72
		25.4	166				18.6	64				18.6	64
		25.43	194				18.62	66				18.62	66
		25.46	180				18.64	68				18.64	68
		25.49	164				18.66	68				18.66	68
		25.52	172				18.68	71				18.68	71
		25.55	188				18.7	63				18.7	63
		25.58	178				18.72	62				18.72	62
		25.61	187				18.74	60				18.74	60
		25.64	182				18.76	65				18.76	65
		25.67	178				18.78	72				18.78	72
		25.7	199				18.8	80				18.8	80
		25.73	172				18.82	70				18.82	70
		25.76	171				18.84	67				18.84	67
		25.79	183				18.86	69				18.86	69
		25.82	193				18.88	74				18.88	74
		25.85	197				18.9	65				18.9	65
		25.88	179				18.92	57				18.92	57
		25.91	155				18.94	62				18.94	62
		25.94	165				18.96	70				18.96	70
		25.97	175				18.98	76				18.98	76
		26	191				19	68				19	68
		26.03	175				19.02	79				19.02	79
		26.06	173				19.04	58				19.04	58
		26.09	167				19.06	66				19.06	66
		26.12	173				19.08	70				19.08	70
		26.15	168				19.1	68				19.1	68
		26.18	180				19.12	77				19.12	77
		26.21	175				19.14	80				19.14	80
		26.24	170				19.16	66				19.16	66
		26.27	182				19.18	73				19.18	73
		26.3	183				19.2	63				19.2	63
		26.33	177				19.22	56				19.22	56
		26.36	185				19.24	73				19.24	73
		26.39	190				19.26	74				19.26	74
		26.42	152				19.28	66				19.28	66
		26.45	154				19.3	77				19.3	77
		26.48	168				19.32	64				19.32	64
		26.51	177				19.34	69				19.34	69
		26.54	169				19.36	73				19.36	73
		26.57	144				19.38	53				19.38	53
		26.6	165				19.4	73				19.4	73
		26.63	163				19.42	76				19.42	76
		26.66	202				19.44	69				19.44	69
		26.69	153				19.46	61				19.46	61
		26.72	172				19.48	67				19.48	67
		26.75	165				19.5	82				19.5	82
		26.78	170				19.52	74				19.52	74
		26.81	133				19.54	83				19.54	83
		26.84	163				19.56	74				19.56	74
		26.87	142				19.58	74				19.58	74
		26.9	187				19.6	56				19.6	56
		26.93	172				19.62	85				19.62	85
		26.96	175				19.64	78				19.64	78
		26.99	167				19.66	73				19.66	73
		27.02	169				19.68	65				19.68	65
		27.05	164				19.7	82				19.7	82
		27.08	158				19.72	67				19.72	67
		27.11	182				19.74	73				19.74	73
		27.14	172				19.76	77				19.76	77
		27.17	149				19.78	52				19.78	52
		27.2	163				19.8	78				19.8	78
		27.23	176				19.82	80				19.82	80
		27.26	150				19.84	70				19.84	70
		27.29	136				19.86	83				19.86	83
		27.32	160				19.88	55				19.88	55
		27.35	146				19.9	72				19.9	72
		27.38	184				19.92	65				19.92	65
		27.41	182				19.94	58				19.94	58
		27.44	187				19.96	70				19.96	70
		27.47	156				19.98	62				19.98	62
		27.5	172				20	73				20	73
		27.53	189				20.02	65				20.02	65
		27.56	174				20.04	67				20.04	67
		27.59	166				20.06	73				20.06	73
		27.62	153				20.08	63				20.08	63
		27.65	183				20.1	67				20.1	67
		27.68	168				20.12	85				20.12	85
		27.71	175				20.14	68				20.14	68
		27.74	152				20.16	67				20.16	67
		27.77	172				20.18	83				20.18	83
		27.8	174				20.2	95				20.2	95
		27.83	170				20.22	70				20.22	70
		27.86	146				20.24	67				20.24	67
		27.89	176				20.26	80				20.26	80
		27.92	175				20.28	73				20.28	73
		27.95	168				20.3	96				20.3	96
		27.98	161				20.32	71				20.32	71
		28.01	144				20.34	66				20.34	66
		28.04	161				20.36	65				20.36	65
		28.07	158				20.38	88				20.38	88
		28.1	185				20.4	71				20.4	71
		28.13	176				20.42	88				20.42	88
		28.16	165				20.44	66				20.44	66
		28.19	174				20.46	74				20.46	74
		28.22	146				20.48	84				20.48	84
		28.25	158				20.5	96				20.5	96
		28.28	151				20.52	81				20.52	81
		28.31	166				20.54	85				20.54	85
		28.34	134				20.56	75				20.56	75
		28.37	162				20.58	82				20.58	82
		28.4	144				20.6	65				20.6	65
		28.43	168				20.62	68				20.62	68
		28.46	166				20.64	73				20.64	73
		28.49	188				20.66	58				20.66	58
		28.52	137				20.68	66				20.68	66
		28.55	161				20.7	80				20.7	80
		28.58	174				20.72	72				20.72	72
		28.61	168				20.74	81				20.74	81
		28.64	166				20.76	94				20.76	94
		28.67	162				20.78	66				20.78	66
		28.7	157				20.8	86				20.8	86
		28.73	154				20.82	91				20.82	91
		28.76	165				20.84	74				20.84	74
		28.79	156				20.86	71				20.86	71
		28.82	161				20.88	72				20.88	72
		28.85	164				20.9	81				20.9	81
		28.88	160				20.92	81				20.92	81
		28.91	162				20.94	82				20.94	82
		28.94	142				20.96	83				20.96	83
		28.97	147				20.98	63				20.98	63
		29	129				21	73				21	73
		29.03	165				21.02	79				21.02	79
		29.06	176				21.04	75				21.04	75
		29.09	175				21.06	75				21.06	75
		29.12	160				21.08	89				21.08	89
		29.15	149				21.1	72				21.1	72
		29.18	146				21.12	80				21.12	80
		29.21	147				21.14	76				21.14	76
		29.24	159				21.16	88				21.16	88
		29.27	136				21.18	85				21.18	85
		29.3	151				21.2	71				21.2	71
		29.33	152				21.22	58				21.22	58
		29.36	150				21.24	77				21.24	77
		29.39	149				21.26	78				21.26	78
		29.42	159				21.28	70				21.28	70
		29.45	150				21.3	70				21.3	70
		29.48	158				21.32	86				21.32	86
		29.51	161				21.34	95				21.34	95
		29.54	144				21.36	80				21.36	80
		29.57	170				21.38	69				21.38	69
		29.6	133				21.4	78				21.4	78
		29.63	163				21.42	76				21.42	76
		29.66	155				21.44	95				21.44	95
		29.69	135				21.46	76				21.46	76
		29.72	154				21.48	108				21.48	108
		29.75	151				21.5	70				21.5	70
		29.78	138				21.52	78				21.52	78
		29.81	156				21.54	78				21.54	78
		29.84	166				21.56	76				21.56	76
		29.87	147				21.58	77				21.58	77
		29.9	149				21.6	82				21.6	82
		29.93	157				21.62	93				21.62	93
		29.96	156				21.64	92				21.64	92
		29.99	153				21.66	79				21.66	79
		30.02	152				21.68	83				21.68	83
		30.05	173				21.7	76				21.7	76
		30.08	139				21.72	84				21.72	84
		30.11	146				21.74	86				21.74	86
		30.14	140				21.76	96				21.76	96
		30.17	153				21.78	78				21.78	78
		30.2	146				21.8	90				21.8	90
		30.23	151				21.82	85				21.82	85
		30.26	157				21.84	93				21.84	93
		30.29	166				21.86	84				21.86	84
		30.32	163				21.88	85				21.88	85
		30.35	169				21.9	90				21.9	90
		30.38	167				21.92	71				21.92	71
		30.41	146				21.94	64				21.94	64
		30.44	181				21.96	61				21.96	61
		30.47	147				21.98	98				21.98	98
		30.5	149				22	93				22	93
		30.53	151				22.02	83				22.02	83
		30.56	136				22.04	78				22.04	78
		30.59	146				22.06	99				22.06	99
		30.62	125				22.08	80				22.08	80
		30.65	149				22.1	88				22.1	88
		30.68	158				22.12	79				22.12	79
		30.71	151				22.14	92				22.14	92
		30.74	135				22.16	86				22.16	86
		30.77	144				22.18	86				22.18	86
		30.8	142				22.2	77				22.2	77
		30.83	140				22.22	92				22.22	92
		30.86	126				22.24	94				22.24	94
		30.89	126				22.26	103				22.26	103
		30.92	155				22.28	75				22.28	75
		30.95	136				22.3	86				22.3	86
		30.98	138				22.32	86				22.32	86
		31.01	143				22.34	100				22.34	100
		31.04	142				22.36	84				22.36	84
		31.07	149				22.38	101				22.38	101
		31.1	153				22.4	74				22.4	74
		31.13	143				22.42	90				22.42	90
		31.16	123				22.44	76				22.44	76
		31.19	142				22.46	76				22.46	76
		31.22	152				22.48	98				22.48	98
		31.25	141				22.5	94				22.5	94
		31.28	150				22.52	88				22.52	88
		31.31	154				22.54	96				22.54	96
		31.34	136				22.56	78				22.56	78
		31.37	171				22.58	74				22.58	74
		31.4	139				22.6	98				22.6	98
		31.43	156				22.62	84				22.62	84
		31.46	146				22.64	84				22.64	84
		31.49	117				22.66	79				22.66	79
		31.52	149				22.68	86				22.68	86
		31.55	161				22.7	89				22.7	89
		31.58	130				22.72	94				22.72	94
		31.61	128				22.74	81				22.74	81
		31.64	156				22.76	74				22.76	74
		31.67	135				22.78	87				22.78	87
		31.7	137				22.8	86				22.8	86
		31.73	122				22.82	78				22.82	78
		31.76	133				22.84	88				22.84	88
		31.79	124				22.86	90				22.86	90
		31.82	130				22.88	89				22.88	89
		31.85	125				22.9	79				22.9	79
		31.88	155				22.92	82				22.92	82
		31.91	142				22.94	104				22.94	104
		31.94	131				22.96	95				22.96	95
		31.97	129				22.98	94				22.98	94
		32	132				23	75				23	75
		32.03	167				23.02	92				23.02	92
		32.06	119				23.04	90				23.04	90
		32.09	122				23.06	82				23.06	82
		32.12	143				23.08	85				23.08	85
		32.15	131				23.1	81				23.1	81
		32.18	141				23.12	80				23.12	80
		32.21	122				23.14	86				23.14	86
		32.24	143				23.16	89				23.16	89
		32.27	123				23.18	79				23.18	79
		32.3	151				23.2	91				23.2	91
		32.33	133				23.22	85				23.22	85
		32.36	148				23.24	93				23.24	93
		32.39	144				23.26	112				23.26	112
		32.42	124				23.28	93				23.28	93
		32.45	142				23.3	91				23.3	91
		32.48	146				23.32	93				23.32	93
		32.51	157				23.34	78				23.34	78
		32.54	147				23.36	89				23.36	89
		32.57	131				23.38	103				23.38	103
		32.6	140				23.4	70				23.4	70
		32.63	115				23.42	84				23.42	84
		32.66	132				23.44	98				23.44	98
		32.69	118				23.46	116				23.46	116
		32.72	133				23.48	82				23.48	82
		32.75	131				23.5	87				23.5	87
		32.78	135				23.52	101				23.52	101
		32.81	131				23.54	91				23.54	91
		32.84	127				23.56	74				23.56	74
		32.87	107				23.58	77				23.58	77
		32.9	130				23.6	86				23.6	86
		32.93	133				23.62	107				23.62	107
		32.96	127				23.64	89				23.64	89
		32.99	134				23.66	84				23.66	84
		33.02	136				23.68	85				23.68	85
		33.05	118				23.7	81				23.7	81
		33.08	148				23.72	95				23.72	95
		33.11	124				23.74	86				23.74	86
		33.14	147				23.76	102				23.76	102
		33.17	133				23.78	81				23.78	81
		33.2	114				23.8	91				23.8	91
		33.23	136				23.82	75				23.82	75
		33.26	130				23.84	81				23.84	81
		33.29	127				23.86	99				23.86	99
		33.32	124				23.88	85				23.88	85
		33.35	149				23.9	99				23.9	99
		33.38	132				23.92	107				23.92	107
		33.41	145				23.94	93				23.94	93
		33.44	129				23.96	106				23.96	106
		33.47	136				23.98	91				23.98	91
		33.5	122				24	89				24	89
		33.53	122				24.02	90				24.02	90
		33.56	111				24.04	75				24.04	75
		33.59	115				24.06	89				24.06	89
		33.62	119				24.08	107				24.08	107
		33.65	108				24.1	82				24.1	82
		33.68	123				24.12	89				24.12	89
		33.71	122				24.14	99				24.14	99
		33.74	119				24.16	86				24.16	86
		33.77	126				24.18	100				24.18	100
		33.8	109				24.2	76				24.2	76
		33.83	120				24.22	91				24.22	91
		33.86	110				24.24	98				24.24	98
		33.89	122				24.26	80				24.26	80
		33.92	115				24.28	113				24.28	113
		33.95	146				24.3	90				24.3	90
		33.98	121				24.32	92				24.32	92
		34.01	139				24.34	86				24.34	86
		34.04	114				24.36	89				24.36	89
		34.07	127				24.38	88				24.38	88
		34.1	119				24.4	99				24.4	99
		34.13	116				24.42	90				24.42	90
		34.16	107				24.44	100				24.44	100
		34.19	105				24.46	98				24.46	98
		34.22	123				24.48	97				24.48	97
		34.25	126				24.5	75				24.5	75
		34.28	115				24.52	88				24.52	88
		34.31	116				24.54	94				24.54	94
		34.34	107				24.56	101				24.56	101
		34.37	117				24.58	101				24.58	101
		34.4	108				24.6	85				24.6	85
		34.43	112				24.62	81				24.62	81
		34.46	123				24.64	96				24.64	96
		34.49	127				24.66	97				24.66	97
		34.52	122				24.68	86				24.68	86
		34.55	104				24.7	90				24.7	90
		34.58	106				24.72	96				24.72	96
		34.61	110				24.74	86				24.74	86
		34.64	104				24.76	90				24.76	90
		34.67	139				24.78	82				24.78	82
		34.7	116				24.8	75				24.8	75
		34.73	110				24.82	96				24.82	96
		34.76	112				24.84	80				24.84	80
		34.79	113				24.86	99				24.86	99
		34.82	117				24.88	76				24.88	76
		34.85	110				24.9	84				24.9	84
		34.88	124				24.92	98				24.92	98
		34.91	106				24.94	104				24.94	104
		34.94	104				24.96	85				24.96	85
		34.97	101				24.98	92				24.98	92
		35	126				25	94				25	94
		35.03	104				25.02	88				25.02	88
		35.06	111				25.04	79				25.04	79
		35.09	117				25.06	84				25.06	84
		35.12	117				25.08	83				25.08	83
		35.15	98				25.1	102				25.1	102
		35.18	104				25.12	95				25.12	95
		35.21	117				25.14	113				25.14	113
		35.24	113				25.16	116				25.16	116
		35.27	101				25.18	86				25.18	86
		35.3	108				25.2	92				25.2	92
		35.33	109				25.22	95				25.22	95
		35.36	126				25.24	101				25.24	101
		35.39	94				25.26	105				25.26	105
		35.42	113				25.28	86				25.28	86
		35.45	113				25.3	104				25.3	104
		35.48	117				25.32	98				25.32	98
		35.51	99				25.34	97				25.34	97
		35.54	100				25.36	82				25.36	82
		35.57	131				25.38	92				25.38	92
		35.6	103				25.4	84				25.4	84
		35.63	102				25.42	100				25.42	100
		35.66	116				25.44	96				25.44	96
		35.69	117				25.46	87				25.46	87
		35.72	124				25.48	107				25.48	107
		35.75	112				25.5	101				25.5	101
		35.78	92				25.52	86				25.52	86
		35.81	102				25.54	83				25.54	83
		35.84	95				25.56	80				25.56	80
		35.87	89				25.58	117				25.58	117
		35.9	105				25.6	99				25.6	99
		35.93	92				25.62	107				25.62	107
		35.96	111				25.64	105				25.64	105
		35.99	118				25.66	94				25.66	94
		36.02	100				25.68	103				25.68	103
		36.05	105				25.7	91				25.7	91
		36.08	104				25.72	97				25.72	97
		36.11	107				25.74	100				25.74	100
		36.14	85				25.76	93				25.76	93
		36.17	89				25.78	106				25.78	106
		36.2	120				25.8	87				25.8	87
		36.23	91				25.82	89				25.82	89
		36.26	108				25.84	111				25.84	111
		36.29	90				25.86	107				25.86	107
		36.32	88				25.88	84				25.88	84
		36.35	118				25.9	89				25.9	89
		36.38	96				25.92	111				25.92	111
		36.41	101				25.94	85				25.94	85
		36.44	106				25.96	95				25.96	95
		36.47	111				25.98	99				25.98	99
		36.5	106				26	120				26	120
		36.53	101				26.02	104				26.02	104
		36.56	110				26.04	115				26.04	115
		36.59	102				26.06	98				26.06	98
		36.62	105				26.08	116				26.08	116
		36.65	120				26.1	89				26.1	89
		36.68	99				26.12	106				26.12	106
		36.71	87				26.14	104				26.14	104
		36.74	116				26.16	121				26.16	121
		36.77	112				26.18	121				26.18	121
		36.8	106				26.2	98				26.2	98
		36.83	101				26.22	100				26.22	100
		36.86	97				26.24	124				26.24	124
		36.89	68				26.26	115				26.26	115
		36.92	83				26.28	118				26.28	118
		36.95	85				26.3	98				26.3	98
		36.98	79				26.32	114				26.32	114
		37.01	88				26.34	103				26.34	103
		37.04	90				26.36	113				26.36	113
		37.07	78				26.38	87				26.38	87
		37.1	126				26.4	101				26.4	101
		37.13	91				26.42	107				26.42	107
		37.16	99				26.44	92				26.44	92
		37.19	93				26.46	90				26.46	90
		37.22	91				26.48	110				26.48	110
		37.25	90				26.5	116				26.5	116
		37.28	100				26.52	118				26.52	118
		37.31	99				26.54	111				26.54	111
		37.34	89				26.56	90				26.56	90
		37.37	92				26.58	101				26.58	101
		37.4	82				26.6	105				26.6	105
		37.43	95				26.62	92				26.62	92
		37.46	88				26.64	123				26.64	123
		37.49	93				26.66	90				26.66	90
		37.52	99				26.68	115				26.68	115
		37.55	95				26.7	79				26.7	79
		37.58	96				26.72	95				26.72	95
		37.61	89				26.74	106				26.74	106
		37.64	107				26.76	99				26.76	99
		37.67	93				26.78	108				26.78	108
		37.7	83				26.8	121				26.8	121
		37.73	95				26.82	95				26.82	95
		37.76	106				26.84	110				26.84	110
		37.79	95				26.86	96				26.86	96
		37.82	99				26.88	103				26.88	103
		37.85	88				26.9	95				26.9	95
		37.88	89				26.92	92				26.92	92
		37.91	100				26.94	87				26.94	87
		37.94	79				26.96	88				26.96	88
		37.97	106				26.98	90				26.98	90
		38	88				27	98				27	98
		38.03	93				27.02	96				27.02	96
		38.06	90				27.04	86				27.04	86
		38.09	94				27.06	93				27.06	93
		38.12	86				27.08	100				27.08	100
		38.15	80				27.1	114				27.1	114
		38.18	82				27.12	100				27.12	100
		38.21	74				27.14	96				27.14	96
		38.24	86				27.16	108				27.16	108
		38.27	107				27.18	91				27.18	91
		38.3	100				27.2	98				27.2	98
		38.33	68				27.22	97				27.22	97
		38.36	85				27.24	87				27.24	87
		38.39	90				27.26	98				27.26	98
		38.42	92				27.28	88				27.28	88
		38.45	79				27.3	96				27.3	96
		38.48	66				27.32	100				27.32	100
		38.51	86				27.34	114				27.34	114
		38.54	101				27.36	104				27.36	104
		38.57	73				27.38	85				27.38	85
		38.6	84				27.4	101				27.4	101
		38.63	75				27.42	103				27.42	103
		38.66	103				27.44	109				27.44	109
		38.69	84				27.46	93				27.46	93
		38.72	94				27.48	98				27.48	98
		38.75	83				27.5	90				27.5	90
		38.78	78				27.52	98				27.52	98
		38.81	76				27.54	88				27.54	88
		38.84	91				27.56	94				27.56	94
		38.87	89				27.58	97				27.58	97
		38.9	79				27.6	87				27.6	87
		38.93	74				27.62	112				27.62	112
		38.96	85				27.64	86				27.64	86
		38.99	92				27.66	95				27.66	95
		39.02	90				27.68	85				27.68	85
		39.05	97				27.7	92				27.7	92
		39.08	86				27.72	83				27.72	83
		39.11	78				27.74	90				27.74	90
		39.14	77				27.76	94				27.76	94
		39.17	80				27.78	103				27.78	103
		39.2	85				27.8	82				27.8	82
		39.23	70				27.82	89				27.82	89
		39.26	75				27.84	89				27.84	89
		39.29	90				27.86	113				27.86	113
		39.32	82				27.88	90				27.88	90
		39.35	87				27.9	110				27.9	110
		39.38	72				27.92	95				27.92	95
		39.41	82				27.94	87				27.94	87
		39.44	93				27.96	94				27.96	94
		39.47	94				27.98	99				27.98	99
		39.5	92				28	99				28	99
		39.53	104				28.02	95				28.02	95
		39.56	89				28.04	93				28.04	93
		39.59	80				28.06	76				28.06	76
		39.62	63				28.08	93				28.08	93
		39.65	74				28.1	98				28.1	98
		39.68	85				28.12	99				28.12	99
		39.71	78				28.14	93				28.14	93
		39.74	76				28.16	111				28.16	111
		39.77	60				28.18	85				28.18	85
		39.8	82				28.2	93				28.2	93
		39.83	82				28.22	92				28.22	92
		39.86	82				28.24	111				28.24	111
		39.89	86				28.26	74				28.26	74
		39.92	91				28.28	91				28.28	91
		39.95	64				28.3	100				28.3	100
		39.98	95				28.32	81				28.32	81
		40.01	79				28.34	78				28.34	78
		40.04	68				28.36	89				28.36	89
		40.07	84				28.38	105				28.38	105
		40.1	80				28.4	80				28.4	80
		40.13	75				28.42	104				28.42	104
		40.16	57				28.44	88				28.44	88
		40.19	80				28.46	89				28.46	89
		40.22	81				28.48	79				28.48	79
		40.25	76				28.5	101				28.5	101
		40.28	94				28.52	99				28.52	99
		40.31	84				28.54	90				28.54	90
		40.34	84				28.56	93				28.56	93
		40.37	85				28.58	100				28.58	100
		40.4	79				28.6	95				28.6	95
		40.43	92				28.62	76				28.62	76
		40.46	81				28.64	96				28.64	96
		40.49	69				28.66	95				28.66	95
		40.52	68				28.68	84				28.68	84
		40.55	85				28.7	83				28.7	83
		40.58	75				28.72	117				28.72	117
		40.61	71				28.74	97				28.74	97
		40.64	76				28.76	91				28.76	91
		40.67	72				28.78	95				28.78	95
		40.7	82				28.8	93				28.8	93
		40.73	88				28.82	97				28.82	97
		40.76	81				28.84	84				28.84	84
		40.79	85				28.86	63				28.86	63
		40.82	96				28.88	93				28.88	93
		40.85	85				28.9	81				28.9	81
		40.88	78				28.92	110				28.92	110
		40.91	81				28.94	86				28.94	86
		40.94	102				28.96	117				28.96	117
		40.97	80				28.98	94				28.98	94
		41	77				29	78				29	78
		41.03	76				29.02	88				29.02	88
		41.06	82				29.04	88				29.04	88
		41.09	73				29.06	77				29.06	77
		41.12	95				29.08	92				29.08	92
		41.15	94				29.1	86				29.1	86
		41.18	87				29.12	85				29.12	85
		41.21	82				29.14	90				29.14	90
		41.24	89				29.16	95				29.16	95
		41.27	76				29.18	79				29.18	79
		41.3	90				29.2	80				29.2	80
		41.33	95				29.22	80				29.22	80
		41.36	98				29.24	77				29.24	77
		41.39	85				29.26	84				29.26	84
		41.42	87				29.28	75				29.28	75
		41.45	71				29.3	90				29.3	90
		41.48	79				29.32	80				29.32	80
		41.51	78				29.34	88				29.34	88
		41.54	73				29.36	96				29.36	96
		41.57	90				29.38	87				29.38	87
		41.6	77				29.4	100				29.4	100
		41.63	78				29.42	78				29.42	78
		41.66	77				29.44	81				29.44	81
		41.69	68				29.46	83				29.46	83
		41.72	78				29.48	84				29.48	84
		41.75	79				29.5	92				29.5	92
		41.78	79				29.52	96				29.52	96
		41.81	73				29.54	75				29.54	75
		41.84	79				29.56	73				29.56	73
		41.87	85				29.58	72				29.58	72
		41.9	71				29.6	83				29.6	83
		41.93	84				29.62	89				29.62	89
		41.96	81				29.64	85				29.64	85
		41.99	85				29.66	75				29.66	75
		42.02	71				29.68	76				29.68	76
		42.05	64				29.7	59				29.7	59
		42.08	74				29.72	73				29.72	73
		42.11	71				29.74	55				29.74	55
		42.14	97				29.76	75				29.76	75
		42.17	68				29.78	80				29.78	80
		42.2	86				29.8	80				29.8	80
		42.23	84				29.82	85				29.82	85
		42.26	81				29.84	74				29.84	74
		42.29	91				29.86	88				29.86	88
		42.32	75				29.88	80				29.88	80
		42.35	72				29.9	75				29.9	75
		42.38	74				29.92	73				29.92	73
		42.41	63				29.94	63				29.94	63
		42.44	91				29.96	86				29.96	86
		42.47	86				29.98	75				29.98	75
		42.5	93				30	87				30	87
		42.53	78				30.02	94				30.02	94
		42.56	90				30.04	88				30.04	88
		42.59	69				30.06	84				30.06	84
		42.62	108				30.08	61				30.08	61
		42.65	98				30.1	63				30.1	63
		42.68	89				30.12	83				30.12	83
		42.71	70				30.14	71				30.14	71
		42.74	70				30.16	65				30.16	65
		42.77	93				30.18	66				30.18	66
		42.8	53				30.2	79				30.2	79
		42.83	82				30.22	77				30.22	77
		42.86	82				30.24	98				30.24	98
		42.89	91				30.26	78				30.26	78
		42.92	73				30.28	71				30.28	71
		42.95	81				30.3	73				30.3	73
		42.98	73				30.32	61				30.32	61
		43.01	77				30.34	77				30.34	77
		43.04	92				30.36	76				30.36	76
		43.07	71				30.38	90				30.38	90
		43.1	69				30.4	75				30.4	75
		43.13	80				30.42	84				30.42	84
		43.16	90				30.44	80				30.44	80
		43.19	82				30.46	76				30.46	76
		43.22	78				30.48	73				30.48	73
		43.25	73				30.5	64				30.5	64
		43.28	80				30.52	74				30.52	74
		43.31	87				30.54	76				30.54	76
		43.34	89				30.56	89				30.56	89
		43.37	70				30.58	57				30.58	57
		43.4	75				30.6	85				30.6	85
		43.43	84				30.62	90				30.62	90
		43.46	82				30.64	85				30.64	85
		43.49	84				30.66	65				30.66	65
		43.52	65				30.68	76				30.68	76
		43.55	84				30.7	71				30.7	71
		43.58	76				30.72	78				30.72	78
		43.61	88				30.74	72				30.74	72
		43.64	92				30.76	48				30.76	48
		43.67	78				30.78	77				30.78	77
		43.7	80				30.8	71				30.8	71
		43.73	87				30.82	81				30.82	81
		43.76	79				30.84	74				30.84	74
		43.79	82				30.86	70				30.86	70
		43.82	76				30.88	50				30.88	50
		43.85	79				30.9	79				30.9	79
		43.88	72				30.92	59				30.92	59
		43.91	80				30.94	72				30.94	72
		43.94	98				30.96	57				30.96	57
		43.97	75				30.98	64				30.98	64
		44	94				31	68				31	68
		44.03	61				31.02	65				31.02	65
		44.06	72				31.04	74				31.04	74
		44.09	81				31.06	68				31.06	68
		44.12	97				31.08	73				31.08	73
		44.15	68				31.1	64				31.1	64
		44.18	83				31.12	56				31.12	56
		44.21	84				31.14	69				31.14	69
		44.24	82				31.16	60				31.16	60
		44.27	70				31.18	55				31.18	55
		44.3	86				31.2	62				31.2	62
		44.33	81				31.22	67				31.22	67
		44.36	69				31.24	62				31.24	62
		44.39	72				31.26	55				31.26	55
		44.42	87				31.28	64				31.28	64
		44.45	72				31.3	63				31.3	63
		44.48	78				31.32	70				31.32	70
		44.51	74				31.34	66				31.34	66
		44.54	87				31.36	66				31.36	66
		44.57	63				31.38	55				31.38	55
		44.6	79				31.4	71				31.4	71
		44.63	77				31.42	62				31.42	62
		44.66	90				31.44	53				31.44	53
		44.69	65				31.46	77				31.46	77
		44.72	68				31.48	60				31.48	60
		44.75	74				31.5	63				31.5	63
		44.78	77				31.52	65				31.52	65
		44.81	66				31.54	71				31.54	71
		44.84	67				31.56	55				31.56	55
		44.87	66				31.58	72				31.58	72
		44.9	69				31.6	64				31.6	64
		44.93	94				31.62	68				31.62	68
		44.96	78				31.64	62				31.64	62
		44.99	80				31.66	74				31.66	74
		45.02	60				31.68	65				31.68	65
		45.05	85				31.7	53				31.7	53
		45.08	97				31.72	62				31.72	62
		45.11	81				31.74	68				31.74	68
		45.14	87				31.76	65				31.76	65
		45.17	80				31.78	65				31.78	65
		45.2	78				31.8	61				31.8	61
		45.23	83				31.82	60				31.82	60
		45.26	98				31.84	68				31.84	68
		45.29	77				31.86	74				31.86	74
		45.32	85				31.88	72				31.88	72
		45.35	88				31.9	65				31.9	65
		45.38	88				31.92	62				31.92	62
		45.41	73				31.94	64				31.94	64
		45.44	77				31.96	72				31.96	72
		45.47	90				31.98	68				31.98	68
		45.5	73				32	52				32	52
		45.53	74				32.02	72				32.02	72
		45.56	65				32.04	59				32.04	59
		45.59	71				32.06	69				32.06	69
		45.62	63				32.08	59				32.08	59
		45.65	91				32.1	55				32.1	55
		45.68	82				32.12	63				32.12	63
		45.71	66				32.14	62				32.14	62
		45.74	77				32.16	66				32.16	66
		45.77	62				32.18	64				32.18	64
		45.8	82				32.2	70				32.2	70
		45.83	80				32.22	77				32.22	77
		45.86	81				32.24	65				32.24	65
		45.89	67				32.26	62				32.26	62
		45.92	66				32.28	71				32.28	71
		45.95	64				32.3	67				32.3	67
		45.98	81				32.32	72				32.32	72
		46.01	84				32.34	49				32.34	49
		46.04	74				32.36	65				32.36	65
		46.07	78				32.38	59				32.38	59
		46.1	72				32.4	71				32.4	71
		46.13	70				32.42	75				32.42	75
		46.16	72				32.44	58				32.44	58
		46.19	81				32.46	57				32.46	57
		46.22	79				32.48	54				32.48	54
		46.25	66				32.5	68				32.5	68
		46.28	67				32.52	77				32.52	77
		46.31	69				32.54	56				32.54	56
		46.34	58				32.56	65				32.56	65
		46.37	91				32.58	77				32.58	77
		46.4	93				32.6	76				32.6	76
		46.43	60				32.62	51				32.62	51
		46.46	81				32.64	62				32.64	62
		46.49	74				32.66	67				32.66	67
		46.52	81				32.68	58				32.68	58
		46.55	75				32.7	71				32.7	71
		46.58	72				32.72	66				32.72	66
		46.61	72				32.74	47				32.74	47
		46.64	88				32.76	77				32.76	77
		46.67	75				32.78	50				32.78	50
		46.7	83				32.8	65				32.8	65
		46.73	71				32.82	63				32.82	63
		46.76	73				32.84	57				32.84	57
		46.79	75				32.86	73				32.86	73
		46.82	70				32.88	61				32.88	61
		46.85	77				32.9	54				32.9	54
		46.88	84				32.92	59				32.92	59
		46.91	77				32.94	55				32.94	55
		46.94	87				32.96	64				32.96	64
		46.97	67				32.98	62				32.98	62
		47	77				33	59				33	59
		47.03	77				33.02	66				33.02	66
		47.06	76				33.04	64				33.04	64
		47.09	69				33.06	59				33.06	59
		47.12	74				33.08	72				33.08	72
		47.15	75				33.1	74				33.1	74
		47.18	89				33.12	60				33.12	60
		47.21	67				33.14	51				33.14	51
		47.24	74				33.16	71				33.16	71
		47.27	68				33.18	71				33.18	71
		47.3	83				33.2	55				33.2	55
		47.33	70				33.22	68				33.22	68
		47.36	70				33.24	57				33.24	57
		47.39	61				33.26	62				33.26	62
		47.42	72				33.28	71				33.28	71
		47.45	67				33.3	58				33.3	58
		47.48	68				33.32	60				33.32	60
		47.51	70				33.34	63				33.34	63
		47.54	76				33.36	66				33.36	66
		47.57	80				33.38	49				33.38	49
		47.6	81				33.4	63				33.4	63
		47.63	86				33.42	67				33.42	67
		47.66	74				33.44	67				33.44	67
		47.69	73				33.46	76				33.46	76
		47.72	82				33.48	60				33.48	60
		47.75	82				33.5	61				33.5	61
		47.78	89				33.52	73				33.52	73
		47.81	79				33.54	73				33.54	73
		47.84	68				33.56	57				33.56	57
		47.87	73				33.58	52				33.58	52
		47.9	82				33.6	69				33.6	69
		47.93	82				33.62	61				33.62	61
		47.96	67				33.64	55				33.64	55
		47.99	73				33.66	70				33.66	70
		48.02	66				33.68	59				33.68	59
		48.05	61				33.7	78				33.7	78
		48.08	71				33.72	57				33.72	57
		48.11	81				33.74	65				33.74	65
		48.14	78				33.76	58				33.76	58
		48.17	61				33.78	59				33.78	59
		48.2	73				33.8	79				33.8	79
		48.23	70				33.82	55				33.82	55
		48.26	65				33.84	59				33.84	59
		48.29	85				33.86	76				33.86	76
		48.32	74				33.88	59				33.88	59
		48.35	81				33.9	54				33.9	54
		48.38	75				33.92	61				33.92	61
		48.41	70				33.94	70				33.94	70
		48.44	80				33.96	57				33.96	57
		48.47	60				33.98	70				33.98	70
		48.5	77				34	63				34	63
		48.53	60				34.02	74				34.02	74
		48.56	65				34.04	62				34.04	62
		48.59	70				34.06	48				34.06	48
		48.62	58				34.08	64				34.08	64
		48.65	57				34.1	66				34.1	66
		48.68	64				34.12	68				34.12	68
		48.71	69				34.14	69				34.14	69
		48.74	81				34.16	50				34.16	50
		48.77	80				34.18	69				34.18	69
		48.8	76				34.2	63				34.2	63
		48.83	69				34.22	56				34.22	56
		48.86	69				34.24	57				34.24	57
		48.89	72				34.26	58				34.26	58
		48.92	68				34.28	58				34.28	58
		48.95	63				34.3	63				34.3	63
		48.98	80				34.32	66				34.32	66
		49.01	68				34.34	66				34.34	66
		49.04	62				34.36	68				34.36	68
		49.07	62				34.38	84				34.38	84
		49.1	60				34.4	79				34.4	79
		49.13	74				34.42	62				34.42	62
		49.16	73				34.44	64				34.44	64
		49.19	80				34.46	64				34.46	64
		49.22	68				34.48	73				34.48	73
		49.25	72				34.5	58				34.5	58
		49.28	75				34.52	59				34.52	59
		49.31	60				34.54	70				34.54	70
		49.34	79				34.56	69				34.56	69
		49.37	69				34.58	66				34.58	66
		49.4	97				34.6	60				34.6	60
		49.43	74				34.62	67				34.62	67
		49.46	83				34.64	74				34.64	74
		49.49	78				34.66	51				34.66	51
		49.52	83				34.68	64				34.68	64
		49.55	66				34.7	59				34.7	59
		49.58	81				34.72	69				34.72	69
		49.61	64				34.74	81				34.74	81
		49.64	71				34.76	77				34.76	77
		49.67	64				34.78	79				34.78	79
		49.7	79				34.8	67				34.8	67
		49.73	78				34.82	57				34.82	57
		49.76	77				34.84	78				34.84	78
		49.79	81				34.86	69				34.86	69
		49.82	69				34.88	63				34.88	63
		49.85	70				34.9	68				34.9	68
		49.88	80				34.92	63				34.92	63
		49.91	68				34.94	62				34.94	62
		49.94	83				34.96	62				34.96	62
		49.97	60				34.98	69				34.98	69
		50	69				35	76				35	76
		50.03	56				35.02	61				35.02	61
		50.06	63				35.04	66				35.04	66
		50.09	75				35.06	71				35.06	71
		50.12	67				35.08	81				35.08	81
		50.15	77				35.1	79				35.1	79
		50.18	65				35.12	73				35.12	73
		50.21	77				35.14	102				35.14	102
		50.24	70				35.16	84				35.16	84
		50.27	61				35.18	76				35.18	76
		50.3	76				35.2	89				35.2	89
		50.33	65				35.22	70				35.22	70
		50.36	69				35.24	66				35.24	66
		50.39	79				35.26	67				35.26	67
		50.42	62				35.28	68				35.28	68
		50.45	77				35.3	65				35.3	65
		50.48	79				35.32	71				35.32	71
		50.51	80				35.34	91				35.34	91
		50.54	65				35.36	74				35.36	74
		50.57	62				35.38	75				35.38	75
		50.6	68				35.4	83				35.4	83
		50.63	80				35.42	81				35.42	81
		50.66	78				35.44	82				35.44	82
		50.69	70				35.46	64				35.46	64
		50.72	68				35.48	76				35.48	76
		50.75	52				35.5	87				35.5	87
		50.78	64				35.52	69				35.52	69
		50.81	56				35.54	83				35.54	83
		50.84	88				35.56	84				35.56	84
		50.87	60				35.58	74				35.58	74
		50.9	70				35.6	79				35.6	79
		50.93	62				35.62	89				35.62	89
		50.96	70				35.64	69				35.64	69
		50.99	66				35.66	91				35.66	91
		51.02	58				35.68	76				35.68	76
		51.05	67				35.7	81				35.7	81
		51.08	60				35.72	74				35.72	74
		51.11	83				35.74	87				35.74	87
		51.14	65				35.76	84				35.76	84
		51.17	68				35.78	86				35.78	86
		51.2	69				35.8	77				35.8	77
		51.23	73				35.82	86				35.82	86
		51.26	56				35.84	96				35.84	96
		51.29	67				35.86	89				35.86	89
		51.32	55				35.88	91				35.88	91
		51.35	70				35.9	90				35.9	90
		51.38	75				35.92	81				35.92	81
		51.41	64				35.94	93				35.94	93
		51.44	69				35.96	104				35.96	104
		51.47	66				35.98	85				35.98	85
		51.5	76				36	104				36	104
		51.53	78				36.02	101				36.02	101
		51.56	89				36.04	96				36.04	96
		51.59	71				36.06	77				36.06	77
		51.62	64				36.08	105				36.08	105
		51.65	77				36.1	116				36.1	116
		51.68	63				36.12	89				36.12	89
		51.71	79				36.14	101				36.14	101
		51.74	75				36.16	94				36.16	94
		51.77	65				36.18	103				36.18	103
		51.8	55				36.2	105				36.2	105
		51.83	66				36.22	99				36.22	99
		51.86	56				36.24	102				36.24	102
		51.89	75				36.26	99				36.26	99
		51.92	69				36.28	96				36.28	96
		51.95	71				36.3	95				36.3	95
		51.98	74				36.32	99				36.32	99
		52.01	62				36.34	83				36.34	83
		52.04	63				36.36	106				36.36	106
		52.07	69				36.38	92				36.38	92
		52.1	70				36.4	97				36.4	97
		52.13	74				36.42	87				36.42	87
		52.16	55				36.44	96				36.44	96
		52.19	72				36.46	98				36.46	98
		52.22	88				36.48	95				36.48	95
		52.25	64				36.5	116				36.5	116
		52.28	85				36.52	93				36.52	93
		52.31	64				36.54	109				36.54	109
		52.34	83				36.56	100				36.56	100
		52.37	54				36.58	89				36.58	89
		52.4	64				36.6	89				36.6	89
		52.43	71				36.62	102				36.62	102
		52.46	59				36.64	105				36.64	105
		52.49	59				36.66	112				36.66	112
		52.52	76				36.68	97				36.68	97
		52.55	67				36.7	123				36.7	123
		52.58	65				36.72	93				36.72	93
		52.61	70				36.74	87				36.74	87
		52.64	70				36.76	140				36.76	140
		52.67	89				36.78	102				36.78	102
		52.7	73				36.8	100				36.8	100
		52.73	95				36.82	109				36.82	109
		52.76	81				36.84	111				36.84	111
		52.79	74				36.86	108				36.86	108
		52.82	50				36.88	115				36.88	115
		52.85	87				36.9	105				36.9	105
		52.88	70				36.92	97				36.92	97
		52.91	68				36.94	99				36.94	99
		52.94	59				36.96	107				36.96	107
		52.97	66				36.98	112				36.98	112
		53	60				37	111				37	111
		53.03	68				37.02	103				37.02	103
		53.06	76				37.04	101				37.04	101
		53.09	65				37.06	123				37.06	123
		53.12	70				37.08	100				37.08	100
		53.15	66				37.1	96				37.1	96
		53.18	53				37.12	123				37.12	123
		53.21	59				37.14	97				37.14	97
		53.24	75				37.16	91				37.16	91
		53.27	65				37.18	94				37.18	94
		53.3	65				37.2	116				37.2	116
		53.33	68				37.22	109				37.22	109
		53.36	55				37.24	105				37.24	105
		53.39	53				37.26	70				37.26	70
		53.42	82				37.28	111				37.28	111
		53.45	68				37.3	87				37.3	87
		53.48	66				37.32	95				37.32	95
		53.51	63				37.34	98				37.34	98
		53.54	67				37.36	113				37.36	113
		53.57	73				37.38	92				37.38	92
		53.6	62				37.4	98				37.4	98
		53.63	63				37.42	102				37.42	102
		53.66	71				37.44	96				37.44	96
		53.69	74				37.46	113				37.46	113
		53.72	53				37.48	108				37.48	108
		53.75	71				37.5	81				37.5	81
		53.78	64				37.52	102				37.52	102
		53.81	58				37.54	99				37.54	99
		53.84	80				37.56	95				37.56	95
		53.87	67				37.58	114				37.58	114
		53.9	63				37.6	130				37.6	130
		53.93	73				37.62	91				37.62	91
		53.96	80				37.64	104				37.64	104
		53.99	86				37.66	106				37.66	106
		54.02	70				37.68	101				37.68	101
		54.05	62				37.7	103				37.7	103
		54.08	62				37.72	97				37.72	97
		54.11	57				37.74	99				37.74	99
		54.14	76				37.76	100				37.76	100
		54.17	65				37.78	112				37.78	112
		54.2	56				37.8	79				37.8	79
		54.23	59				37.82	86				37.82	86
		54.26	77				37.84	94				37.84	94
		54.29	69				37.86	84				37.86	84
		54.32	73				37.88	105				37.88	105
		54.35	59				37.9	94				37.9	94
		54.38	78				37.92	99				37.92	99
		54.41	72				37.94	98				37.94	98
		54.44	58				37.96	95				37.96	95
		54.47	68				37.98	83				37.98	83
		54.5	55				38	80				38	80
		54.53	67				38.02	91				38.02	91
		54.56	54				38.04	86				38.04	86
		54.59	60				38.06	84				38.06	84
		54.62	56				38.08	95				38.08	95
		54.65	71				38.1	87				38.1	87
		54.68	80				38.12	86				38.12	86
		54.71	81				38.14	98				38.14	98
		54.74	69				38.16	80				38.16	80
		54.77	65				38.18	79				38.18	79
		54.8	67				38.2	83				38.2	83
		54.83	81				38.22	90				38.22	90
		54.86	60				38.24	67				38.24	67
		54.89	65				38.26	68				38.26	68
		54.92	48				38.28	79				38.28	79
		54.95	55				38.3	78				38.3	78
		54.98	59				38.32	92				38.32	92
		55.01	70				38.34	75				38.34	75
		55.04	66				38.36	72				38.36	72
		55.07	55				38.38	85				38.38	85
		55.1	62				38.4	87				38.4	87
		55.13	77				38.42	70				38.42	70
		55.16	71				38.44	66				38.44	66
		55.19	69				38.46	91				38.46	91
		55.22	70				38.48	68				38.48	68
		55.25	71				38.5	69				38.5	69
		55.28	69				38.52	73				38.52	73
		55.31	75				38.54	71				38.54	71
		55.34	55				38.56	92				38.56	92
		55.37	63				38.58	73				38.58	73
		55.4	83				38.6	58				38.6	58
		55.43	68				38.62	57				38.62	57
		55.46	65				38.64	75				38.64	75
		55.49	70				38.66	83				38.66	83
		55.52	65				38.68	79				38.68	79
		55.55	71				38.7	57				38.7	57
		55.58	71				38.72	57				38.72	57
		55.61	97				38.74	79				38.74	79
		55.64	72				38.76	71				38.76	71
		55.67	81				38.78	61				38.78	61
		55.7	60				38.8	67				38.8	67
		55.73	84				38.82	62				38.82	62
		55.76	69				38.84	75				38.84	75
		55.79	63				38.86	70				38.86	70
		55.82	63				38.88	71				38.88	71
		55.85	64				38.9	56				38.9	56
		55.88	69				38.92	60				38.92	60
		55.91	69				38.94	51				38.94	51
		55.94	50				38.96	65				38.96	65
		55.97	72				38.98	54				38.98	54
		56	79				39	60				39	60
		56.03	62				39.02	62				39.02	62
		56.06	65				39.04	48				39.04	48
		56.09	73				39.06	63				39.06	63
		56.12	81				39.08	61				39.08	61
		56.15	52				39.1	66				39.1	66
		56.18	63				39.12	67				39.12	67
		56.21	69				39.14	56				39.14	56
		56.24	67				39.16	61				39.16	61
		56.27	83				39.18	55				39.18	55
		56.3	62				39.2	58				39.2	58
		56.33	64				39.22	73				39.22	73
		56.36	68				39.24	46				39.24	46
		56.39	62				39.26	66				39.26	66
		56.42	58				39.28	54				39.28	54
		56.45	68				39.3	54				39.3	54
		56.48	75				39.32	58				39.32	58
		56.51	58				39.34	52				39.34	52
		56.54	77				39.36	64				39.36	64
		56.57	82				39.38	57				39.38	57
		56.6	77				39.4	52				39.4	52
		56.63	61				39.42	48				39.42	48
		56.66	69				39.44	49				39.44	49
		56.69	58				39.46	58				39.46	58
		56.72	67				39.48	35				39.48	35
		56.75	62				39.5	49				39.5	49
		56.78	73				39.52	44				39.52	44
		56.81	63				39.54	67				39.54	67
		56.84	69				39.56	42				39.56	42
		56.87	62				39.58	50				39.58	50
		56.9	58				39.6	48				39.6	48
		56.93	66				39.62	59				39.62	59
		56.96	74				39.64	37				39.64	37
		56.99	62				39.66	46				39.66	46
		57.02	71				39.68	56				39.68	56
		57.05	68				39.7	55				39.7	55
		57.08	71				39.72	64				39.72	64
		57.11	60				39.74	54				39.74	54
		57.14	78				39.76	49				39.76	49
		57.17	62				39.78	51				39.78	51
		57.2	84				39.8	44				39.8	44
		57.23	62				39.82	57				39.82	57
		57.26	70				39.84	47				39.84	47
		57.29	74				39.86	48				39.86	48
		57.32	65				39.88	68				39.88	68
		57.35	62				39.9	51				39.9	51
		57.38	72				39.92	44				39.92	44
		57.41	68				39.94	64				39.94	64
		57.44	57				39.96	33				39.96	33
		57.47	62				39.98	42				39.98	42
		57.5	71				40	48				40	48
		57.53	56				40.02	41				40.02	41
		57.56	64				40.04	59				40.04	59
		57.59	74				40.06	42				40.06	42
		57.62	67				40.08	41				40.08	41
		57.65	66				40.1	43				40.1	43
		57.68	78				40.12	47				40.12	47
		57.71	75				40.14	38				40.14	38
		57.74	64				40.16	48				40.16	48
		57.77	62				40.18	53				40.18	53
		57.8	91				40.2	57				40.2	57
		57.83	70				40.22	41				40.22	41
		57.86	55				40.24	47				40.24	47
		57.89	63				40.26	52				40.26	52
		57.92	64				40.28	45				40.28	45
		57.95	71				40.3	49				40.3	49
		57.98	64				40.32	48				40.32	48
		58.01	65				40.34	63				40.34	63
		58.04	71				40.36	54				40.36	54
		58.07	74				40.38	50				40.38	50
		58.1	71				40.4	62				40.4	62
		58.13	55				40.42	39				40.42	39
		58.16	49				40.44	55				40.44	55
		58.19	62				40.46	54				40.46	54
		58.22	66				40.48	51				40.48	51
		58.25	61				40.5	49				40.5	49
		58.28	58				40.52	40				40.52	40
		58.31	57				40.54	57				40.54	57
		58.34	74				40.56	57				40.56	57
		58.37	66				40.58	47				40.58	47
		58.4	58				40.6	47				40.6	47
		58.43	60				40.62	66				40.62	66
		58.46	68				40.64	43				40.64	43
		58.49	68				40.66	54				40.66	54
		58.52	63				40.68	50				40.68	50
		58.55	81				40.7	56				40.7	56
		58.58	79				40.72	51				40.72	51
		58.61	67				40.74	60				40.74	60
		58.64	54				40.76	52				40.76	52
		58.67	71				40.78	38				40.78	38
		58.7	58				40.8	46				40.8	46
		58.73	78				40.82	44				40.82	44
		58.76	69				40.84	55				40.84	55
		58.79	56				40.86	47				40.86	47
		58.82	66				40.88	44				40.88	44
		58.85	59				40.9	44				40.9	44
		58.88	69				40.92	46				40.92	46
		58.91	67				40.94	41				40.94	41
		58.94	65				40.96	40				40.96	40
		58.97	65				40.98	60				40.98	60
		59	73				41	41				41	41
		59.03	61				41.02	53				41.02	53
		59.06	63				41.04	48				41.04	48
		59.09	69				41.06	34				41.06	34
		59.12	57				41.08	46				41.08	46
		59.15	62				41.1	45				41.1	45
		59.18	75				41.12	51				41.12	51
		59.21	61				41.14	63				41.14	63
		59.24	62				41.16	57				41.16	57
		59.27	71				41.18	52				41.18	52
		59.3	56				41.2	50				41.2	50
		59.33	59				41.22	56				41.22	56
		59.36	63				41.24	54				41.24	54
		59.39	60				41.26	45				41.26	45
		59.42	70				41.28	41				41.28	41
		59.45	65				41.3	53				41.3	53
		59.48	65				41.32	37				41.32	37
		59.51	70				41.34	47				41.34	47
		59.54	58				41.36	44				41.36	44
		59.57	72				41.38	65				41.38	65
		59.6	83				41.4	56				41.4	56
		59.63	66				41.42	49				41.42	49
		59.66	84				41.44	47				41.44	47
		59.69	56				41.46	40				41.46	40
		59.72	61				41.48	54				41.48	54
		59.75	77				41.5	54				41.5	54
		59.78	73				41.52	49				41.52	49
		59.81	59				41.54	52				41.54	52
		59.84	66				41.56	46				41.56	46
		59.87	50				41.58	52				41.58	52
		59.9	67				41.6	50				41.6	50
		59.93	76				41.62	59				41.62	59
		59.96	57				41.64	62				41.64	62
		59.99	65				41.66	49				41.66	49
		60.02	53				41.68	63				41.68	63
		60.05	65				41.7	73				41.7	73
		60.08	57				41.72	63				41.72	63
		60.11	58				41.74	62				41.74	62
		60.14	67				41.76	51				41.76	51
		60.17	64				41.78	45				41.78	45
		60.2	61				41.8	62				41.8	62
		60.23	50				41.82	53				41.82	53
		60.26	58				41.84	55				41.84	55
		60.29	63				41.86	68				41.86	68
		60.32	66				41.88	65				41.88	65
		60.35	62				41.9	58				41.9	58
		60.38	58				41.92	61				41.92	61
		60.41	65				41.94	73				41.94	73
		60.44	52				41.96	52				41.96	52
		60.47	68				41.98	45				41.98	45
		60.5	71				42	66				42	66
		60.53	70				42.02	47				42.02	47
		60.56	56				42.04	64				42.04	64
		60.59	59				42.06	72				42.06	72
		60.62	51				42.08	71				42.08	71
		60.65	66				42.1	59				42.1	59
		60.68	61				42.12	62				42.12	62
		60.71	51				42.14	71				42.14	71
		60.74	65				42.16	67				42.16	67
		60.77	73				42.18	54				42.18	54
		60.8	75				42.2	66				42.2	66
		60.83	74				42.22	50				42.22	50
		60.86	56				42.24	71				42.24	71
		60.89	58				42.26	62				42.26	62
		60.92	74				42.28	61				42.28	61
		60.95	53				42.3	73				42.3	73
		60.98	76				42.32	53				42.32	53
		61.01	57				42.34	66				42.34	66
		61.04	82				42.36	74				42.36	74
		61.07	87				42.38	55				42.38	55
		61.1	56				42.4	63				42.4	63
		61.13	51				42.42	82				42.42	82
		61.16	57				42.44	72				42.44	72
		61.19	64				42.46	71				42.46	71
		61.22	62				42.48	58				42.48	58
		61.25	78				42.5	66				42.5	66
		61.28	62				42.52	62				42.52	62
		61.31	72				42.54	59				42.54	59
		61.34	58				42.56	73				42.56	73
		61.37	59				42.58	53				42.58	53
		61.4	55				42.6	67				42.6	67
		61.43	54				42.62	76				42.62	76
		61.46	67				42.64	55				42.64	55
		61.49	62				42.66	80				42.66	80
		61.52	61				42.68	74				42.68	74
		61.55	54				42.7	69				42.7	69
		61.58	65				42.72	70				42.72	70
		61.61	52				42.74	64				42.74	64
		61.64	74				42.76	87				42.76	87
		61.67	60				42.78	56				42.78	56
		61.7	63				42.8	76				42.8	76
		61.73	59				42.82	69				42.82	69
		61.76	65				42.84	75				42.84	75
		61.79	54				42.86	80				42.86	80
		61.82	64				42.88	74				42.88	74
		61.85	59				42.9	68				42.9	68
		61.88	62				42.92	79				42.92	79
		61.91	52				42.94	62				42.94	62
		61.94	65				42.96	59				42.96	59
		61.97	55				42.98	66				42.98	66
		62	50				43	67				43	67
		62.03	54				43.02	77				43.02	77
		62.06	63				43.04	63				43.04	63
		62.09	60				43.06	78				43.06	78
		62.12	67				43.08	82				43.08	82
		62.15	58				43.1	76				43.1	76
		62.18	64				43.12	83				43.12	83
		62.21	72				43.14	72				43.14	72
		62.24	74				43.16	90				43.16	90
		62.27	59				43.18	70				43.18	70
		62.3	69				43.2	70				43.2	70
		62.33	67				43.22	78				43.22	78
		62.36	57				43.24	74				43.24	74
		62.39	64				43.26	60				43.26	60
		62.42	56				43.28	95				43.28	95
		62.45	53				43.3	81				43.3	81
		62.48	69				43.32	79				43.32	79
		62.51	58				43.34	77				43.34	77
		62.54	56				43.36	81				43.36	81
		62.57	69				43.38	61				43.38	61
		62.6	66				43.4	72				43.4	72
		62.63	59				43.42	73				43.42	73
		62.66	61				43.44	86				43.44	86
		62.69	56				43.46	67				43.46	67
		62.72	63				43.48	95				43.48	95
		62.75	59				43.5	94				43.5	94
		62.78	49				43.52	84				43.52	84
		62.81	67				43.54	78				43.54	78
		62.84	61				43.56	69				43.56	69
		62.87	65				43.58	75				43.58	75
		62.9	60				43.6	94				43.6	94
		62.93	60				43.62	67				43.62	67
		62.96	60				43.64	73				43.64	73
		62.99	58				43.66	73				43.66	73
		63.02	46				43.68	67				43.68	67
		63.05	63				43.7	90				43.7	90
		63.08	58				43.72	92				43.72	92
		63.11	52				43.74	90				43.74	90
		63.14	65				43.76	72				43.76	72
		63.17	63				43.78	74				43.78	74
		63.2	78				43.8	66				43.8	66
		63.23	63				43.82	70				43.82	70
		63.26	69				43.84	74				43.84	74
		63.29	61				43.86	99				43.86	99
		63.32	57				43.88	79				43.88	79
		63.35	72				43.9	85				43.9	85
		63.38	64				43.92	94				43.92	94
		63.41	53				43.94	74				43.94	74
		63.44	46				43.96	81				43.96	81
		63.47	81				43.98	100				43.98	100
		63.5	64				44	75				44	75
		63.53	54				44.02	76				44.02	76
		63.56	60				44.04	80				44.04	80
		63.59	54				44.06	71				44.06	71
		63.62	57				44.08	76				44.08	76
		63.65	61				44.1	88				44.1	88
		63.68	55				44.12	84				44.12	84
		63.71	60				44.14	86				44.14	86
		63.74	61				44.16	87				44.16	87
		63.77	56				44.18	75				44.18	75
		63.8	61				44.2	79				44.2	79
		63.83	74				44.22	77				44.22	77
		63.86	61				44.24	81				44.24	81
		63.89	60				44.26	71				44.26	71
		63.92	73				44.28	84				44.28	84
		63.95	59				44.3	95				44.3	95
		63.98	63				44.32	63				44.32	63
		64.01	63				44.34	99				44.34	99
		64.04	59				44.36	75				44.36	75
		64.07	51				44.38	94				44.38	94
		64.1	72				44.4	86				44.4	86
		64.13	54				44.42	75				44.42	75
		64.16	62				44.44	72				44.44	72
		64.19	53				44.46	84				44.46	84
		64.22	65				44.48	78				44.48	78
		64.25	70				44.5	79				44.5	79
		64.28	59				44.52	77				44.52	77
		64.31	47				44.54	75				44.54	75
		64.34	69				44.56	85				44.56	85
		64.37	51				44.58	81				44.58	81
		64.4	43				44.6	59				44.6	59
		64.43	65				44.62	89				44.62	89
		64.46	56				44.64	58				44.64	58
		64.49	45				44.66	60				44.66	60
		64.52	56				44.68	78				44.68	78
		64.55	54				44.7	74				44.7	74
		64.58	70				44.72	74				44.72	74
		64.61	51				44.74	63				44.74	63
		64.64	54				44.76	74				44.76	74
		64.67	59				44.78	78				44.78	78
		64.7	42				44.8	67				44.8	67
		64.73	59				44.82	80				44.82	80
		64.76	54				44.84	70				44.84	70
		64.79	56				44.86	68				44.86	68
		64.82	57				44.88	76				44.88	76
		64.85	74				44.9	68				44.9	68
		64.88	49				44.92	82				44.92	82
[truncated: 2,254 more rows]

## Sheet: Figure 2
Figure 2a																													Figure 2b							Figure 2c					Figure 2d					Figure 2e
Mo 3d of MoO3/Mo2N-C										Mo 3d of MoO3/MoO2-C								Mo 3d of MoO3/Mo2C-C											MoO3/Mo2N-C		MoO3/MoO2-C		MoO3/Mo2C-C			MoO3/Mo2N-C under Air		MoO3/Mo2N-C under H2 pretreatment			MoO3/MoO2-C under Air		MoO3/MoO2-C under H2 pretreatment			MoO3/Mo2C-C under Air		MoO3/Mo2C-C under H2 pretreatment
Binding energy (eV)	Raw data	Peak	Peak	Peak	Peak	Peak	Peak	Background	Envelope	Binding energy (eV)	Raw data	Peak	Peak	Peak	Peak	Background	Envelope	Binding energy (eV)	Raw data	Peak	Peak	Peak	Peak	Peak	Peak	Background	Envelope		Temperature (°C)	intensity（a.u.）	Temperature (°C)	intensity（a.u.）	Temperature (°C)	intensity（a.u.）		Raman shift (cm-1)	intensity（a.u.）	Raman shift (cm-1)	intensity（a.u.）		Raman shift (cm-1)	intensity（a.u.）	Raman shift (cm-1)	intensity（a.u.）		Raman shift (cm-1)	intensity（a.u.）	Raman shift (cm-1)	intensity（a.u.）
239.48	13201.1	13333.1	13333.1	13333.1	13333.1	13333.1	13333.1	13333.1	13333.1	240.08	12102.8	12044.4	12044.4	12044.4	12044.8	12044.4	12044.8	239.48	13201.1	13333.1	13333.1	13333.1	13333.1	13333.1	13333.1	13333.1	13333.1		56.4	49	46.9	-219	44.8	96		101.33	180	101.33	152		101.33	222	101.33	448		101.33	350	101.33	352
239.38	13262.1	13331.2	13331.2	13331.2	13331.2	13331.2	13331.2	13331.2	13331.2	239.98	12080	12042.3	12042.3	12042.3	12042.9	12042.3	12042.9	239.38	13262.1	13331.2	13331.2	13331.2	13331.2	13331.2	13331.2	13331.2	13331.2		56.4	49	46.9	-215	44.8	96		104.532	196	104.532	150		104.532	240	104.532	450		104.532	320	104.532	324
239.28	13428.7	13329.1	13329.1	13329.1	13329.1	13329.1	13329.1	13329.1	13329.1	239.88	12034.5	12040.1	12040.1	12040.1	12041.2	12040.1	12041.2	239.28	13428.7	13329.1	13329.1	13329.1	13329.1	13329.1	13329.1	13329.1	13329.1		56.4	62	46.9	-218	44.8	96		107.733	176	107.733	140		107.733	262	107.733	414		107.733	512	107.733	488
239.18	13529.7	13326.8	13326.8	13326.8	13326.8	13326.8	13326.8	13326.8	13326.8	239.78	12096.8	12037.9	12037.9	12037.9	12039.5	12037.9	12039.5	239.18	13529.7	13326.8	13326.8	13326.8	13326.8	13326.8	13326.8	13326.8	13326.8		56.4	48	46.9	-218	44.8	96		110.933	202	110.933	136		110.933	318	110.933	450		110.933	864	110.933	830
239.08	13533.2	13324.3	13324.3	13324.3	13324.3	13324.3	13324.3	13324.3	13324.3	239.68	12194.1	12035.4	12035.4	12035.4	12037.9	12035.4	12037.9	239.08	13533.2	13324.3	13324.3	13324.3	13324.3	13324.3	13324.3	13324.3	13324.3		56.4	51	47	-219	44.8	96		114.132	220	114.132	138		114.132	380	114.132	418		114.132	1068	114.132	1088
238.98	13322.7	13321.5	13321.5	13321.5	13321.5	13321.5	13321.5	13321.5	13321.5	239.58	12272.6	12032.8	12032.8	12032.8	12036.5	12032.8	12036.5	238.98	13322.7	13321.5	13321.5	13321.5	13321.5	13321.5	13321.5	13321.5	13321.5		56.4	51	47	-219	44.8	96		117.329	214	117.329	140		117.329	394	117.329	402		117.329	906	117.329	910
238.88	13569	13318.5	13318.5	13318.5	13318.5	13318.5	13318.5	13318.5	13318.5	239.48	12211.8	12029.9	12029.9	12029.9	12035.6	12029.9	12035.6	238.88	13569	13318.5	13318.5	13318.5	13318.5	13318.5	13318.5	13318.5	13318.5		56.4	46	47	-219	44.8	96		120.526	210	120.526	144		120.526	360	120.526	410		120.526	770	120.526	758
238.78	13553.5	13315.7	13315.7	13315.7	13315.7	13315.7	13315.7	13315.7	13315.7	239.38	12300.1	12026.6	12026.6	12026.6	12035.1	12026.6	12035.1	238.78	13553.5	13315.7	13315.7	13315.7	13315.7	13315.7	13315.7	13315.7	13315.7		56.4	50	47	-218	44.8	96		123.719	208	123.719	138		123.719	374	123.719	416		123.719	958	123.719	986
238.68	13318.1	13313	13313	13313	13313	13313	13313	13313	13313	239.28	12585.8	12023	12023	12023	12035.6	12023	12035.6	238.68	13318.1	13313	13313	13313	13313	13313	13313	13313	13313		56.4	50	47	-216	44.8	96		126.913	196	126.913	142		126.913	416	126.913	432		126.913	988	126.913	952
238.58	13408.3	13310.1	13310.1	13310.1	13310.1	13310.1	13310.1	13310.1	13310.1	239.18	12467	12019.1	12019.1	12019.1	12037.6	12019.1	12037.6	238.58	13408.3	13310.1	13310.1	13310.1	13310.1	13310.1	13310.1	13310.1	13310.1		56.4	56	47	-216	44.8	95		130.107	184	130.107	134		130.107	336	130.107	396		130.107	640	130.107	650
238.48	13415.5	13307.3	13307.3	13307.3	13307.3	13307.3	13307.3	13307.3	13307.3	239.08	12616.2	12014.9	12014.9	12014.9	12041.9	12014.9	12041.9	238.48	13415.5	13307.3	13307.3	13307.3	13307.3	13307.3	13307.3	13307.3	13307.3		56.4	44	47	-217	44.8	95		133.299	178	133.299	128		133.299	248	133.299	382		133.299	372	133.299	344
238.38	13491.6	13304.3	13304.3	13304.3	13304.3	13304.3	13304.3	13304.3	13304.3	238.98	12415.4	12010.5	12010.5	12010.5	12049.6	12010.5	12049.6	238.38	13491.6	13304.3	13304.3	13304.3	13304.3	13304.3	13304.3	13304.3	13304.3		56.4	44	47	-217	44.8	95		136.49	182	136.49	130		136.49	210	136.49	390		136.49	318	136.49	320
238.28	13656.7	13300.8	13300.8	13300.8	13300.8	13300.8	13300.8	13300.8	13300.8	238.88	12499.9	12006	12006	12006	12061.9	12006	12061.9	238.28	13656.7	13300.8	13300.8	13300.8	13300.8	13300.8	13300.8	13300.8	13300.8		56.4	44	47	-219	44.8	94		139.678	202	139.678	128		139.678	218	139.678	396		139.678	340	139.678	350
238.18	13758.6	13297.2	13297.2	13297.2	13297.2	13297.2	13297.2	13297.2	13297.2	238.78	12752.6	12000.9	12000.9	12000.9	12080.2	12000.9	12080.2	238.18	13758.6	13297.2	13297.2	13297.2	13297.2	13297.2	13297.2	13297.2	13297.2		56.4	44	47	-218	44.8	94		142.866	218	142.866	132		142.866	244	142.866	402		142.866	448	142.866	482
238.08	13496.3	13293.5	13293.5	13293.5	13293.5	13293.5	13293.5	13293.5	13293.5	238.68	13040.6	11995.4	11995.4	11995.4	12107	11995.4	12107	238.08	13496.3	13293.5	13293.5	13293.5	13293.6	13293.5	13293.5	13293.5	13293.6		56.4	44	47	-218	44.8	94		146.054	202	146.054	132		146.054	284	146.054	392		146.054	744	146.054	752
237.98	13436.9	13289.4	13289.4	13289.4	13289.4	13289.4	13289.4	13289.4	13289.4	238.58	12958.9	11989.4	11989.4	11989.4	12144.7	11989.4	12144.7	237.98	13436.9	13289.4	13289.4	13289.4	13289.5	13289.4	13289.4	13289.4	13289.5		56.4	41	47	-221	44.9	94		149.239	204	149.239	132		149.239	368	149.239	408		149.239	1180	149.239	1170
237.88	13875.8	13285.4	13285.4	13285.4	13285.5	13285.4	13285.4	13285.4	13285.5	238.48	13066.5	11982.8	11982.8	11982.8	12197.1	11982.8	12197.1	237.88	13875.8	13285.4	13285.4	13285.4	13285.5	13285.4	13285.4	13285.4	13285.5		56.4	41	47	-220	44.9	94		152.424	172	152.424	130		152.424	474	152.424	406		152.424	1410	152.424	1440
237.78	13525.2	13281.3	13281.3	13281.3	13281.5	13281.3	13281.3	13281.3	13281.5	238.38	13132.2	11975.4	11975.4	11975.4	12268.4	11975.4	12268.4	237.78	13525.2	13281.3	13281.3	13281.3	13281.6	13281.3	13281.3	13281.3	13281.6		56.4	51	47	-220	44.9	93		155.607	180	155.607	128		155.607	466	155.607	410		155.607	1200	155.607	1208
237.68	13763.8	13277	13277	13277	13277.5	13277	13277	13277	13277.5	238.28	13565.8	11967.2	11967.2	11967.2	12364.1	11967.2	12364.1	237.68	13763.8	13277	13277	13277	13277.7	13277	13277	13277	13277.7		56.4	45	47	-224	44.9	93		158.79	166	158.79	116		158.79	364	158.79	422		158.79	710	158.79	744
237.58	13587.9	13272.6	13272.6	13272.6	13273.5	13272.6	13272.6	13272.6	13273.5	238.18	13914.8	11958	11958	11958	12490.7	11958	12490.7	237.58	13587.9	13272.6	13272.6	13272.6	13273.8	13272.6	13272.6	13272.6	13273.8		56.4	45	47	-220	44.9	93		161.97	154	161.97	132		161.97	286	161.97	410		161.97	416	161.97	418
237.48	13629.6	13267.9	13267.9	13267.9	13269.9	13267.9	13268	13267.9	13270	238.08	14049.9	11947.8	11947.8	11947.8	12655.9	11947.8	12656	237.48	13629.6	13267.9	13267.9	13267.9	13270.4	13267.9	13268	13267.9	13270.5		56.4	39	47	-220	44.9	93		165.152	162	165.152	130		165.152	214	165.152	412		165.152	298	165.152	296
237.38	13951.1	13263.1	13263.1	13263.1	13267.1	13263.1	13263.1	13263.1	13267.1	237.98	14187.3	11936.5	11936.5	11936.5	12869.1	11936.5	12869.2	237.38	13951.1	13263.1	13263.1	13263.1	13267.9	13263.1	13263.1	13263.1	13267.9		56.4	39	47.1	-226	44.9	93		168.33	158	168.33	118		168.33	200	168.33	400		168.33	246	168.33	266
237.28	13719.4	13258.3	13258.3	13258.3	13266.1	13258.3	13258.4	13258.3	13266.1	237.88	14286.5	11924	11924	11924	13140.6	11924	13140.7	237.28	13719.4	13258.3	13258.3	13258.3	13267.4	13258.3	13258.4	13258.3	13267.5		56.4	39	47.1	-226	44.9	93		171.509	156	171.509	140		171.509	190	171.509	396		171.509	242	171.509	222
237.18	13585.5	13253.5	13253.5	13253.5	13268	13253.5	13253.5	13253.5	13268.1	237.78	14909.8	11910	11910.1	11910	13481.9	11910	13482	237.18	13585.5	13253.5	13253.5	13253.5	13270.1	13253.5	13253.5	13253.5	13270.1		56.4	41	47.1	-220	44.9	93		174.685	142	174.685	122		174.685	180	174.685	410		174.685	232	174.685	218
237.08	13689.3	13248.1	13248.1	13248.1	13274.6	13248.1	13248.2	13248.1	13274.8	237.68	15492	11894.5	11894.7	11894.5	13905.6	11894.5	13905.8	237.08	13689.3	13248.1	13248.1	13248.1	13277.7	13248.1	13248.2	13248.1	13277.8		56.4	49	47.1	-220	44.9	93		177.859	150	177.859	134		177.859	182	177.859	396		177.859	232	177.859	214
236.98	14025.4	13242.5	13242.5	13242.5	13289.8	13242.5	13242.8	13242.5	13290	237.58	15797.8	11876.7	11877	11876.7	14424.5	11876.7	14424.8	236.98	14025.4	13242.5	13242.5	13242.5	13294	13242.5	13242.7	13242.5	13294.2		56.4	49	47.1	-220	44.9	93		181.033	168	181.033	134		181.033	182	181.033	372		181.033	230	181.033	214
236.88	14096.5	13236.6	13236.6	13236.6	13318.3	13236.6	13236.9	13236.6	13318.7	237.48	16729.2	11856	11856.5	11856.1	15051.5	11856	15052	236.88	14096.5	13236.6	13236.6	13236.6	13323.7	13236.6	13236.9	13236.6	13324		56.4	42	47.1	-225	45	93		184.208	168	184.208	134		184.208	178	184.208	398		184.208	238	184.208	228
236.78	14078.5	13230	13230	13230	13367.5	13230	13230.6	13230	13368.1	237.38	17498.1	11832	11832.8	11832.1	15798.9	11832	15799.7	236.78	14078.5	13230	13230	13230	13373.7	13230	13230.4	13230	13374.2		56.4	34	47.1	-216	45	93		187.379	174	187.379	154		187.379	192	187.379	410		187.379	244	187.379	266
236.68	14123.2	13222.4	13222.4	13222.4	13447.5	13222.4	13223.3	13222.4	13448.4	237.28	18680.7	11804.5	11805.7	11804.7	16677.6	11804.5	16679	236.68	14123.2	13222.4	13222.4	13222.4	13453.4	13222.4	13223.1	13222.4	13454.1		56.4	34	47.1	-216	45	93		190.55	172	190.55	164		190.55	194	190.55	420		190.55	288	190.55	322
236.58	14572.9	13213.8	13213.8	13213.8	13571.7	13213.8	13215.2	13213.8	13573.1	237.18	19383.3	11773	11774.9	11773.2	17695.3	11773	17697.5	236.58	14572.9	13213.8	13213.8	13213.8	13575.2	13213.8	13214.9	13213.8	13576.3		56.4	36	47.1	-223	45	93		193.719	174	193.719	160		193.719	212	193.719	446		193.719	370	193.719	376
236.48	15004.6	13203.7	13203.7	13203.7	13756.6	13203.7	13205.9	13203.7	13758.8	237.08	20380.9	11737	11740.1	11737.4	18855.5	11737	18859	236.48	15004.6	13203.7	13203.7	13203.7	13754	13203.7	13205.4	13203.7	13755.7		56.4	36	47.1	-234	45	93		196.888	180	196.888	166		196.888	216	196.888	444		196.888	404	196.888	412
236.38	15459.1	13191.8	13191.8	13191.8	14021.1	13191.8	13195	13191.8	14024.4	236.98	21618.6	11696.3	11701.1	11696.9	20155.4	11696.3	20160.9	236.38	15459.1	13191.8	13191.8	13191.8	14006.9	13191.8	13194.4	13191.8	14009.6		56.4	27	47.1	-234	45	93		200.055	168	200.055	152		200.055	202	200.055	446		200.055	318	200.055	338
236.28	15791.4	13177.5	13177.5	13177.5	14384	13177.5	13182.4	13177.5	14388.9	236.88	22919.2	11650.4	11657.9	11651.4	21585.1	11650.4	21593.5	236.28	15791.4	13177.5	13177.5	13177.5	14351.1	13177.5	13181.5	13177.5	14355.1		56.4	35	47.1	-224	45	93		203.223	180	203.223	130		203.223	188	203.223	424		203.223	278	203.223	276
236.18	16318.9	13160.7	13160.7	13160.7	14861	13160.7	13167.9	13160.7	14868.3	236.78	24389.2	11598.8	11610.4	11600.3	23124.8	11598.8	23137.9	236.18	16318.9	13160.7	13160.7	13160.7	14801.1	13160.7	13166.6	13160.7	14807		56.4	35	47.1	-223	45	93		206.388	164	206.388	134		206.388	172	206.388	396		206.388	286	206.388	258
236.08	16996.4	13140.9	13140.9	13140.9	15458.9	13140.9	13151.7	13140.9	15469.6	236.68	25808.7	11541.3	11558.8	11543.6	24745.4	11541.3	24765.3	236.08	16996.4	13140.9	13140.9	13140.9	15364.1	13140.9	13149.8	13140.9	15373		56.4	28	47.1	-223	45	93		209.55	158	209.55	134		209.55	196	209.55	404		209.55	308	209.55	306
235.98	17693.3	13118.8	13118.8	13118.8	16169.7	13118.8	13134.4	13118.8	16185.3	236.58	26970.2	11477.4	11503.6	11481	26406.6	11477.4	26436.4	235.98	17693.3	13118.8	13118.8	13118.8	16035.3	13118.8	13131.8	13118.8	16048.3		56.4	33	47.1	-223	45	93		212.713	156	212.713	132		212.713	208	212.713	414		212.713	344	212.713	356
235.88	17680.3	13093.9	13093.9	13093.9	16962.1	13093.9	13116.4	13093.9	16984.6	236.48	28825	11407	11445.9	11412.5	28058.3	11407	28102.7	235.88	17680.3	13093.9	13093.9	13093.9	16790.1	13093.9	13112.8	13093.9	16809		56.4	33	47.1	-223	45.1	93		215.875	160	215.875	126		215.875	216	215.875	392		215.875	368	215.875	366
235.78	18374.8	13066.8	13066.8	13066.8	17779.9	13066.8	13098.8	13066.8	17811.9	236.38	30026.4	11330.2	11387.1	11338.5	29641.6	11330.2	29706.9	235.78	18374.8	13066.8	13066.8	13066.8	17582.5	13066.8	13093.9	13066.8	17609.6		56.4	35	47.2	-223	45.1	93		219.036	156	219.036	146		219.036	238	219.036	396		219.036	320	219.036	314
235.68	18394.9	13037.9	13037.9	13037.9	18542.2	13037.9	13083.1	13037.9	18587.3	236.28	31613.3	11247.4	11329.9	11259.9	31092.6	11247.4	31187.5	235.68	18394.9	13037.9	13037.9	13037.9	18343.8	13037.9	13076.5	13037.9	18382.5		56.4	29	47.2	-226	45.1	93		222.195	162	222.195	128		222.195	200	222.195	394		222.195	296	222.195	286
235.58	18521.1	13007.7	13007.7	13007.7	19154.3	13007.7	13070.8	13007.7	19217.4	236.18	32270	11159	11277.1	11177.5	32345	11159	32481.6	235.58	18521.1	13007.7	13007.7	13007.7	18990.2	13007.7	13062.1	13007.7	19044.6		56.4	29	47.2	-226	45.1	93		225.354	158	225.354	130		225.354	198	225.354	402		225.354	270	225.354	288
235.48	18809.9	12975.9	12975.9	12975.9	19525.9	12975.9	13063.2	12975.9	19613.2	236.08	33136.3	11066.3	11233.4	11093.5	33337	11066.3	33531.3	235.48	18809.9	12975.9	12975.9	12975.9	19436	12975.9	13051.7	12975.9	19511.8		56.4	34	47.2	-227	45.1	93		228.511	166	228.511	130		228.511	210	228.511	392		228.511	308	228.511	300
235.38	19106.4	12943.8	12943.8	12943.8	19596.2	12943.8	13063.3	12943.8	19715.7	235.98	33387.4	10970.1	11203.9	11009.8	34014.7	10970.1	34288.1	235.38	19106.4	12943.8	12943.8	12943.8	19615.4	12943.8	13048.5	12943.8	19720		56.4	34	47.2	-217	45.1	93		231.666	168	231.666	120		231.666	214	231.666	400		231.666	356	231.666	346
235.28	18464.3	12911.7	12911.7	12911.7	19348.9	12911.7	13073.7	12911.7	19510.9	235.88	33632.2	10871.8	11195	10929.1	34338.6	10871.8	34719.1	235.28	18464.3	12911.7	12911.7	12911.7	19497.1	12911.7	13054.7	12911.7	19640.1		56.4	23	47.2	-217	45.1	93		234.821	166	234.821	114		234.821	234	234.821	376		234.821	416	234.821	422
235.18	18243.6	12879.4	12879.4	12879.4	18818.3	12879.4	13096.7	12879.4	19035.6	235.78	33667.1	10771.8	11213.5	10853.9	34286.3	10771.8	34810	235.18	18243.6	12879.4	12879.4	12879.4	19094	12879.4	13072.7	12879.4	19287.3		56.4	30	47.2	-228	45.1	93		237.975	166	237.975	114		237.975	260	237.975	372		237.975	466	237.975	488
235.08	18516.2	12847.7	12847.7	12847.7	18079.6	12847.7	13136.1	12847.7	18368.1	235.68	33645.7	10671.7	11268.1	10788.1	33856.6	10671.7	34569.4	235.08	18516.2	12847.7	12847.7	12847.7	18460.6	12847.7	13106.4	12847.7	18719.3		56.4	30	47.2	-225	45.1	93		241.127	154	241.127	118		241.127	266	241.127	370		241.127	508	241.127	514
234.98	18135.1	12817.3	12817.3	12817.4	17228.3	12817.3	13196.3	12817.3	17607.2	235.58	32919.9	10571.6	11367.5	10735.2	33067.8	10571.6	34027.2	234.98	18135.1	12817.3	12817.3	12817.4	17677.6	12817.3	13160	12817.3	18020.3		56.4	0	47.2	-225	45.1	93		244.279	142	244.279	112		244.279	256	244.279	386		244.279	470	244.279	450
234.88	17537	12788.2	12788.2	12788.3	16355.9	12788.2	13280.7	12788.2	16848.5	235.48	32772.5	10472.9	11522.1	10700.6	31957.8	10472.9	33234.7	234.88	17537	12788.2	12788.2	12788.3	16831.9	12788.2	13237.4	12788.2	17281		56.4	0	47.2	-229	45.2	93		247.43	174	247.43	124		247.43	232	247.43	390		247.43	366	247.43	380
234.78	17113	12760.3	12760.3	12760.4	15535.9	12760.3	13393.5	12760.3	16169.2	235.38	31667.6	10376.3	11742.6	10690.4	30579	10376.3	32259.5	234.78	17113	12760.3	12760.3	12760.4	16000.2	12760.3	13342.7	12760.3	16582.6		56.4	0	47.2	-229	45.2	93		250.578	144	250.578	114		250.578	228	250.578	388		250.578	344	250.578	342
234.68	16962.8	12733.3	12733.3	12733.5	14815.2	12733.3	13538.6	12733.3	15620.8	235.28	30689.2	10282.3	12039.5	10711.7	28993.5	10282.3	31180	234.68	16962.8	12733.3	12733.3	12733.4	15238.9	12733.3	13480.4	12733.3	15986.1		56.4	3	47.2	-231	45.2	93		253.727	150	253.727	120		253.727	208	253.727	414		253.727	310	253.727	300
234.58	17442.8	12707.5	12707.5	12708	14216.2	12707.5	13720.4	12707.5	15229.6	235.18	30185.8	10190.4	12421.4	10771.8	27266.9	10190.4	30079.4	234.58	17442.8	12707.5	12707.5	12707.8	14581.7	12707.5	13655.4	12707.5	15529.9		56.5	-1	47.2	-214	45.2	93		256.873	152	256.873	120		256.873	204	256.873	378		256.873	302	256.873	292
234.48	16791.4	12682.3	12682.3	12683.4	13740.5	12682.3	13941.8	12682.3	15001.1	235.08	30048.9	10101	12896.7	10880.9	25465.2	10101	29040.9	234.48	16791.4	12682.3	12682.3	12683	14040.7	12682.3	13871.6	12682.3	15230.7		56.5	-1	47.2	-214	45.2	93		260.017	160	260.017	122		260.017	216	260.017	370		260.017	316	260.017	310
234.38	16789.9	12657.5	12657.5	12659.7	13376.9	12657.5	14205.4	12657.5	14927	234.98	29463.9	10013.2	13469.4	11049.7	23647.9	10013.1	28140.8	234.38	16789.9	12657.5	12657.5	12658.9	13612.8	12657.5	14132.6	12657.5	15089.3		56.5	3	47.2	-227	45.2	93		263.163	162	263.163	116		263.163	212	263.163	380		263.163	350	263.163	328
234.28	16651.1	12633.1	12633.1	12637.5	13107.6	12633.1	14512.6	12633.1	14991.5	234.88	29346	9926.55	14140.1	11291.2	21867.2	9926.53	27445.5	234.28	16651.1	12633.1	12633.1	12635.9	13285.8	12633.1	14441.4	12633.1	15096.9		56.5	-6	47.3	-229	45.2	93		266.306	166	266.306	108		266.306	240	266.306	362		266.306	410	266.306	394
234.18	16376.4	12609.5	12609.5	12618.1	12913.4	12609.5	14863.4	12609.5	15176	234.78	28888.2	9840.7	14903.7	11620.2	20165.1	9840.67	27007.6	234.18	16376.4	12609.5	12609.5	12614.9	13043.1	12609.5	14799.3	12609.5	15238.5		56.5	-6	47.3	-229	45.2	93		269.447	186	269.447	116		269.447	252	269.447	378		269.447	510	269.447	532
234.08	16608.4	12585.9	12585.9	12602.3	12775.1	12585.9	15254.4	12585.9	15459.9	234.68	28904.8	9755.21	15747.9	12053.4	18572.8	9755.15	26863.9	234.08	16608.4	12585.9	12585.9	12596.3	12866.3	12585.9	15204.9	12585.9	15495.7		56.5	-5	47.3	-230	45.2	93		272.59	182	272.59	110		272.59	302	272.59	364		272.59	742	272.59	752
233.98	16553.6	12562.5	12562.5	12592.7	12676.9	12562.5	15679.8	12562.5	15824.5	234.58	29245.6	9669.02	16651.9	12608.4	17110.8	9668.92	27033.4	233.98	16553.6	12562.5	12562.5	12581.6	12738.9	12562.5	15654.4	12562.5	15850		56.5	-5	47.3	-231	45.2	93		275.729	196	275.729	126		275.729	354	275.729	384		275.729	1118	275.729	1106
233.88	16565.2	12538.3	12538.3	12592.8	12605.6	12538.3	16129.8	12538.3	16251.6	234.48	29878.2	9581.9	17586.8	13304.2	15790.7	9581.72	27518.5	233.88	16565.2	12538.3	12538.3	12572.8	12646.5	12538.3	16139.7	12538.3	16282.4		56.5	-7	47.3	-231	45.2	93		278.867	204	278.867	120		278.867	454	278.867	388		278.867	1454	278.867	1488
233.78	17188.5	12513.3	12513.3	12608.7	12551.8	12513.3	16591.8	12513.3	16725.8	234.38	30060.5	9492.53	18514.1	14159.2	14615.2	9492.22	28304.4	233.78	17188.5	12513.3	12513.3	12573.9	12577.9	12513.3	16649.8	12513.3	16775		56.5	-7	47.3	-221	45.2	93		282.005	200	282.005	122		282.005	540	282.005	372		282.005	1682	282.005	1690
233.68	17055.9	12487.2	12487.2	12649.5	12508.7	12487.3	17049.9	12487.2	17233.7	234.28	31150.1	9399.95	19388.9	15190.8	13580.8	9399.44	29362.2	233.68	17055.9	12487.2	12487.2	12590.8	12524.8	12487.2	17169.8	12487.2	17311		56.5	-7	47.3	-221	45.2	93		285.143	202	285.143	130		285.143	580	285.143	368		285.143	1608	285.143	1654
233.58	17566.5	12459.3	12459.3	12727.9	12470.9	12459.4	17484.9	12459.3	17765.1	234.18	32291.7	9303.73	20162.4	16414.5	12680	9302.88	30651.9	233.58	17566.5	12459.3	12459.4	12631.9	12480.6	12459.3	17680.5	12459.3	17874.5		56.5	-8	47.3	-232	45.2	93		288.278	196	288.278	124		288.278	544	288.278	390		288.278	1458	288.278	1486
233.48	18177.8	12429	12429	12861	12435.1	12429	17876	12429	18314.2	234.08	33198.3	9202.83	20785	17840.8	11901	9201.44	32125.2	233.48	18177.8	12429	12429.2	12709	12440.7	12429	18160.3	12429	18452.4		56.5	-10	47.3	-229	45.3	93		291.412	182	291.412	118		291.412	492	291.412	396		291.412	1162	291.412	1102
233.38	18775.7	12395.9	12395.9	13071.2	12399	12396	18202.5	12395.9	18881.1	233.98	35086.3	9096.7	21212.1	19474.2	11230.7	9094.46	33730.4	233.38	18775.7	12395.9	12396.5	12838.5	12402.2	12395.9	18585.9	12395.9	19035.6		56.5	-10	47.3	-229	45.3	93		294.545	164	294.545	116		294.545	362	294.545	368		294.545	740	294.545	792
233.28	19689.2	12359.3	12359.5	13384.4	12360.9	12359.6	18444.7	12359.3	19471.6	233.88	36023.8	8984.56	21408.5	21310.3	10654.8	8980.98	35415.1	233.28	19689.2	12359.3	12360.9	13040.5	12362.7	12359.4	18934.1	12359.3	19620.2		56.5	-13	47.3	-239	45.3	93		297.677	158	297.677	122		297.677	270	297.677	372		297.677	524	297.677	530
233.18	20260.8	12318.7	12319.1	13828.4	12319.4	12319.1	18586.3	12318.7	20097.6	233.78	38184.8	8865.87	21352.4	23333.6	10158.9	8860.22	37130.1	233.18	20260.8	12318.7	12322.5	13338.4	12320.4	12318.8	19183.5	12318.7	20208.9		56.5	-9	47.3	-231	45.3	93		300.808	148	300.808	120		300.808	232	300.808	384		300.808	392	300.808	390
233.08	21388.7	12273.6	12275	14428.9	12273.9	12274.2	18616.3	12273.6	20774	233.68	40226	8739.97	21038.5	25515.1	9729.1	8731.16	38829.2	233.08	21388.7	12273.6	12282.7	13757.9	12274.4	12273.8	19317.4	12273.6	20811.9		56.5	-9	47.3	-231	45.3	93		303.938	146	303.938	108		303.938	228	303.938	386		303.938	318	303.938	312
232.98	22303.1	12223.5	12227.4	15201.6	12223.7	12224.5	18529.8	12223.5	21512.9	233.58	42284.2	8607.7	20479.6	27812.4	9353.68	8594.11	40471.1	232.98	22303.1	12223.5	12244.4	14322	12223.9	12223.9	19324.8	12223.5	21445.1		56.5	-13	47.3	-230	45.3	93		307.065	156	307.065	112		307.065	204	307.065	380		307.065	288	307.065	300
232.88	23419.5	12168.1	12178.5	16144.3	12168.2	12169.6	18328.6	12168.1	22316.7	233.48	43748.8	8469.2	19703	30166.7	9021.17	8448.48	42014.7	232.88	23419.5	12168.1	12214.5	15046.4	12168.3	12168.8	19201.8	12168.1	22127.3		56.5	-13	47.4	-231	45.3	93		310.192	138	310.192	122		310.192	186	310.192	372		310.192	266	310.192	274
232.78	24577.5	12106.8	12133.2	17225.7	12106.9	12109.2	18020.6	12106.8	23168.2	233.38	45363.1	8326.13	18748.9	32505.7	8722.65	8294.9	43418.7	232.78	24577.5	12106.8	12205.4	15930.7	12106.9	12107.9	18952	12106.8	22875.5		56.5	-11	47.4	-231	45.4	94		313.319	142	313.319	124		313.319	174	313.319	366		313.319	252	313.319	266
232.68	25760	12039.2	12102.8	18378.2	12039.2	12042.8	17619.6	12039.2	24025.7	233.28	46744.6	8180.46	17664.6	34744.3	8450.45	8133.93	44638	232.68	25760	12039.2	12240.5	16950.9	12039.3	12040.8	18585.9	12039.2	23700.4		56.5	-16	47.4	-232	45.4	94		316.444	148	316.444	126		316.444	200	316.444	392		316.444	238	316.444	242
232.58	27277.6	11965.4	12110.8	19497.4	11965.4	11970.8	17143.6	11965.4	24826.4	233.18	48102.9	8035.16	16500.1	36789.8	8198.66	7966.62	45623.8	232.58	27277.6	11965.4	12360.1	18052.3	11965.4	11967.9	18120.5	11965.4	24604.5		56.5	-16	47.4	-232	45.4	94		319.569	152	319.569	126		319.569	186	319.569	354		319.569	260	319.569	264
232.48	28020.4	11885.7	12201.7	20451.1	11885.7	11893.7	16613.1	11885.7	25502.7	233.08	48909.7	7894.19	15303.4	38547.4	7962.92	7794.38	46324.7	232.48	28020.4	11885.7	12628.7	19146.9	11885.7	11889.4	17577	11885.7	25585.1		56.5	-4	47.4	-232	45.4	94		322.69	144	322.69	140		322.69	194	322.69	382		322.69	258	322.69	272
232.38	28835.1	11800.3	12452.5	21102.3	11800.3	11812.2	16048.7	11800.3	26015	232.98	48709.4	7762.23	14116.7	39927.1	7739.83	7618.54	46690.3	232.38	28835.1	11800.3	13143	20119.4	11800.3	11805.9	16978.3	11800.3	26645.8		56.5	-10	47.4	-227	45.5	94		325.813	150	325.813	120		325.813	208	325.813	376		325.813	328	325.813	314
232.28	29713.5	11709.9	12987.3	21341.7	11709.9	11727.4	15470.3	11709.9	26397.1	232.88	48746	7645.56	12975.2	40852.4	7527.56	7441.07	46677.5	232.28	29713.5	11709.9	14037.2	20844.2	11709.9	11718.4	16347.9	11709.9	27818		56.5	-10	47.4	-227	45.5	94		328.934	148	328.934	126		328.934	232	328.934	394		328.934	432	328.934	394
232.18	30252.9	11614.7	13986.8	21117	11614.7	11640.1	14894.9	11614.7	26794.7	232.78	47848.7	7552.1	11905.7	41267.5	7325.54	7264.44	46257.5	232.18	30252.9	11614.7	15480.2	21211	11614.7	11627.2	15706.9	11614.7	29181.4		56.5	-11	47.4	-230	45.5	94		332.052	174	332.052	144		332.052	276	332.052	372		332.052	584	332.052	574
232.08	31532.2	11513.7	15684.2	20448.1	11513.7	11550.1	14335	11513.7	27476.4	232.68	46318.2	7490.25	10925.6	41141.7	7133.01	7090.24	45419.9	232.08	31532.2	11513.7	17657.6	21151	11513.7	11532.1	15072.3	11513.7	30872.1		56.5	-12	47.4	-233	45.5	95		335.172	164	335.172	130		335.172	310	335.172	392		335.172	730	335.172	740
231.98	33214.1	11405.8	18333.2	19421.6	11405.8	11457.6	13799.9	11405.8	28794.8	232.58	45279.1	7469.55	10044.5	40473.8	6949.45	6919.79	44177.9	231.98	33214.1	11405.8	20731.7	20657.1	11405.8	11432.6	14457.6	11405.8	33061.6		56.5	-12	47.4	-233	45.5	95		338.288	170	338.288	136		338.288	330	338.288	390		338.288	658	338.288	672
231.88	35067.6	11289.5	22125.9	18165.3	11289.5	11362.4	13294.7	11289.5	31079.9	232.48	43573.7	7501.73	9265.88	39292.8	6775.37	6754.98	42570.8	231.88	35067.6	11289.5	24772.9	19784.6	11289.5	11328	13871.8	11289.5	35888.8		56.5	-13	47.4	-232	45.5	95		341.405	172	341.405	130		341.405	254	341.405	402		341.405	476	341.405	476
231.78	37499.4	11161.7	27057.6	16814.4	11161.7	11263.2	12820.2	11161.7	34470.4	232.38	41411.6	7599.38	8588.01	37653.9	6610.93	6597.05	40661.1	231.78	37499.4	11161.7	29667.2	18635.1	11161.7	11216.6	13318.6	11161.7	39352.5		56.5	-20	47.4	-241	45.5	95		344.519	172	344.519	150		344.519	222	344.519	396		344.519	318	344.519	308
231.68	40857.3	11021.2	32767.3	15486.6	11021.2	11161.2	12376.4	11021.2	38727.8	232.28	39124	7775.5	8004.52	35632.8	6455.55	6446.18	38529.8	231.68	40857.3	11021.2	35033.2	17332.8	11021.2	11098.6	12800.5	11021.2	43201.4		56.5	-20	47.4	-241	45.5	95		347.632	154	347.632	136		347.632	188	347.632	378		347.632	264	347.632	266
231.58	43306.6	10867.4	38436.8	14265.1	10867.4	11058.4	11961.6	10867.4	43119.8	232.18	37395.9	8044.46	7507.23	33319.6	6309.11	6302.84	36271.9	231.58	43306.6	10867.4	40192.3	15996.2	10867.4	10975.3	12317.5	10867.4	46879		56.5	-12	47.4	-222	45.5	95		350.746	148	350.746	126		350.746	186	350.746	396		350.746	260	350.746	258
231.48	45623.2	10699.9	42885.9	13195.8	10699.9	10957.9	11573.4	10699.9	46513.3	232.08	35851	8421.24	7086.93	30810.7	6171.74	6167.59	33987.9	231.48	45623.2	10699.9	44260.9	14719.2	10699.9	10848.9	11867.9	10699.9	49597.1		56.5	-12	47.5	-234	45.5	95		353.857	150	353.857	118		353.857	186	353.857	410		353.857	270	353.857	268
231.38	47696.7	10522.8	44949.1	12296.1	10522.8	10867.8	11212.2	10522.8	47756.9	231.98	33542.2	8919.04	6732.76	28200	6042.24	6039.52	31775.5	231.38	47696.7	10522.8	46390	13567	10522.8	10726.5	11452.9	10522.8	50568		56.5	-21	47.5	-234	45.5	95		356.967	150	356.967	118		356.967	190	356.967	410		356.967	290	356.967	282
231.28	46092.2	10341.3	43993.8	11561.8	10341.3	10797.7	10879.5	10341.3	46209	231.88	32457.5	9549.65	6434.37	25574	5919.62	5917.85	29724.1	231.28	46092.2	10341.3	46067.7	12574	10341.3	10616.9	11073.7	10341.3	49308.2		56.5	-24	47.5	-237	45.5	95		360.078	146	360.078	120		360.078	208	360.078	382		360.078	302	360.078	292
231.18	44332.7	10162.4	40252.3	10977.2	10162.4	10759.9	10578.1	10162.4	42080.2	231.78	31101.7	10322.2	6182.5	23007.7	5803.34	5802.2	27909.1	231.18	44332.7	10162.4	43333.3	11750.5	10162.4	10531.4	10732.8	10162.4	45860.8		56.5	-24	47.5	-237	45.5	95		363.185	134	363.185	110		363.185	198	363.185	362		363.185	322	363.185	328
231.08	39994.9	9993.57	34700.2	10521.5	9993.57	10767.5	10311.2	9993.57	36319.8	231.68	29858.9	11240.4	5968.62	20561.5	5692.63	5691.9	26387.5	231.08	39994.9	9993.57	38763.1	11090.5	9993.57	10482.6	10433.1	9993.57	40788.5		56.5	-8	47.5	-235	45.5	95		366.292	130	366.292	118		366.292	194	366.292	360		366.292	338	366.292	338
230.98	35007.6	9841.96	28581.6	10174.3	9841.96	10833.7	10082.1	9841.96	30145.8	231.58	29118.8	12301.2	5785.25	18280	5586.69	5586.23	25194.5	230.98	35007.6	9841.96	33235.5	10578.5	9841.96	10483.2	10177	9841.96	34948.3		56.5	-15	47.5	-232	45.5	95		369.398	140	369.398	110		369.398	220	369.398	334		369.398	344	369.398	352
230.88	30131.7	9709.84	22925	9913.21	9709.84	10966.7	9889.51	9709.84	24564.8	231.48	27666	13492.4	5626.36	16193.4	5485.17	5484.88	24342.7	230.88	30131.7	9709.84	27622.6	10191	9709.84	10541.9	9962.59	9709.84	29188.5		56.5	-15	47.5	-232	45.5	95		372.502	152	372.502	106		372.502	238	372.502	348		372.502	400	372.502	402
230.78	26402.3	9597.98	18314.4	9718.97	9597.98	11173	9731.04	9597.98	20143.4	231.38	26963.7	14790.5	5486.63	14317.9	5387.38	5387.2	23820.8	230.78	26402.3	9597.98	22571.6	9903.91	9597.98	10665.9	9786.67	9597.98	24134.2		56.6	-12	47.5	-228	45.6	95		375.606	146	375.606	112		375.606	248	375.606	342		375.606	456	375.606	442
230.68	23989.1	9504.79	14908.5	9574.78	9504.79	11455.9	9602.31	9504.79	17027.1	231.28	26376.1	16159.6	5361.55	12658.1	5292.59	5292.48	23594.4	230.68	23989.1	9504.79	18428.2	9694.22	9504.79	10860.6	9644.21	9504.79	20112.9		56.6	-18	47.5	-231	45.6	95		378.708	134	378.708	124		378.708	242	378.708	342		378.708	478	378.708	436
230.58	21288.4	9427.03	12587.4	9466.41	9427.02	11815.8	9497.78	9427.02	15086.3	231.18	25988.7	17551.5	5247.84	11209.9	5200.47	5200.41	23608.5	230.58	21288.4	9427.03	15275	9541.29	9427.02	11129.2	9529	9427.02	17193.4		56.6	-18	47.5	-231	45.6	95		381.81	144	381.81	118		381.81	226	381.81	324		381.81	362	381.81	354
230.48	19533.6	9360.76	11109.1	9382.31	9360.75	12249.9	9411.57	9360.75	14070.6	231.08	25607.3	18906.5	5142.71	9962.13	5110.54	5110.5	23790.4	230.48	19533.6	9360.78	13021.8	9427.9	9360.75	11473.3	9434.58	9360.75	15275.4		56.6	-20	47.5	-242	45.6	95		384.91	134	384.91	120		384.91	194	384.91	350		384.91	280	384.91	280
230.38	18569.8	9303.36	10219.8	9314.83	9303.35	12754.1	9339.48	9303.35	13718.2	230.98	24731.6	20156.9	5044.25	8899.38	5022.67	5022.64	24055.3	230.38	18569.8	9303.43	11497	9341.8	9303.35	11894.7	9356.26	9303.35	14179.7		56.6	-20	47.5	-237	45.6	95		388.009	138	388.009	114		388.009	178	388.009	336		388.009	244	388.009	224
230.28	17448.8	9252.9	9708.6	9258.82	9252.87	13321	9278.3	9252.87	13808.1	230.88	24187.8	21231.1	4950.28	8002.57	4935.95	4935.94	24312.1	230.28	17448.8	9253.08	10512.6	9274.33	9252.87	12393.2	9290.41	9252.87	13712		56.6	-22	47.5	-237	45.7	95		391.108	130	391.108	118		391.108	168	391.108	354		391.108	222	391.108	202
230.18	16970.8	9207.08	9422.12	9209.99	9207	13938.6	9224.72	9207	14174.6	230.78	24630.6	22060.9	4859.45	7251.92	4850.05	4850.05	24472.1	230.18	16970.8	9207.58	9900.89	9218.67	9207	12965.3	9233.36	9207	13697.8		56.6	-18	47.5	-236	45.7	94		394.205	124	394.205	102		394.205	168	394.205	336		394.205	200	394.205	192
230.08	16564.4	9164.46	9260.61	9165.65	9164.19	14590.8	9176.41	9164.19	14701.2	230.68	24659.6	22588.6	4770.91	6627.72	4764.81	4764.81	24457.7	230.08	16564.4	9165.72	9531.07	9170.37	9164.19	13604.2	9182.51	9164.19	13997.1		56.6	-18	47.6	-234	45.7	94		397.301	134	397.301	92		397.301	182	397.301	340		397.301	180	397.301	180
229.98	16327.6	9123.88	9164.09	9123.74	9123.04	15256.5	9131.38	9123.04	15307.4	230.58	24458.4	22773.9	4684.06	6111.18	4680.16	4680.15	24208.9	229.98	16327.6	9126.92	9309.29	9126.23	9123.04	14298.5	9135.65	9123.04	14504.4		56.6	-19	47.6	-234	45.7	94		400.394	128	400.394	116		400.394	174	400.394	332		400.394	180	400.394	170
229.88	16748	9084.79	9098.89	9082.62	9082.3	15910.3	9087.94	9082.3	15935.3	230.48	23668	22598.2	4598.39	5684.73	4595.91	4595.91	23689.5	229.88	16748	9091.77	9173.11	9083.9	9082.3	15031.3	9090.89	9082.3	15141.8		56.6	-27	47.6	-238	45.7	94		403.488	130	403.488	114		403.488	164	403.488	346		403.488	192	403.488	178
229.78	16850.3	9047.92	9047.36	9041.13	9040.99	16523.5	9044.76	9040.99	16540.7	230.38	23324.7	22068.7	4514.49	5333.58	4512.94	4512.94	22890.9	229.78	16850.3	9063.15	9083.51	9041.77	9040.99	15780.8	9046.78	9040.99	15852		56.6	-27	47.6	-238	45.7	94		406.581	132	406.581	112		406.581	166	406.581	336		406.581	192	406.581	188
229.68	17336.4	9016.84	9000.84	8998.58	8998.51	17065.9	9001.01	8998.51	17089.2	230.28	22777.5	21215.9	4432.94	5044.7	4431.97	4431.97	21829.6	229.68	17336.4	9048.34	9017.64	8998.89	8998.51	16519.9	9002.38	8998.51	16593.1		56.6	-24	47.6	-238	45.7	93		409.671	120	409.671	110		409.671	168	409.671	332		409.671	188	409.671	184
229.58	17499.8	8999.95	8954.74	8953.96	8953.93	17507.5	8955.57	8953.93	17556	230.18	21960.3	20090.6	4354.41	4807.05	4353.82	4353.82	20544.4	229.58	17499.8	9061.52	8962.19	8954.11	8953.93	17217.2	8956.49	8953.93	17335.8		56.6	-20	47.6	-244	45.7	93		412.762	128	412.762	108		412.762	176	412.762	354		412.762	178	412.762	174
229.48	18183.3	9016.66	8907.21	8906.96	8906.94	17821.7	8908.01	8906.94	17932.8	230.08	20829.8	18756.8	4279.45	4611.25	4279.09	4279.09	19089.3	229.48	18183.3	9130.03	8910.37	8907.02	8906.94	17839.5	8908.62	8906.94	18067.8		56.6	-20	47.6	-244	45.7	93		415.85	134	415.85	116		415.85	170	415.85	330		415.85	184	415.85	174
229.38	18882.3	9105.1	8856.74	8856.66	8856.66	17987.1	8857.34	8856.66	18236.4	229.98	19330.5	17285.9	4209.29	4450.25	4209.07	4209.07	17527.3	229.38	18882.3	9300.91	8858.02	8856.69	8856.66	18353	8857.74	8856.66	18799.7		56.6	-23	47.6	-241	45.8	93		418.939	138	418.939	120		418.939	162	418.939	360		418.939	170	418.939	182
229.28	19849.1	9336.73	8802.5	8802.47	8802.47	17990.4	8802.91	8802.47	18525.1	229.88	17529.4	15749	4144.87	4318.25	4144.75	4144.75	15922.7	229.28	19849.1	9652.01	8802.99	8802.49	8802.47	18727.1	8803.17	8802.47	19577.8		56.6	-23	47.6	-237	45.8	92		422.025	132	422.025	122		422.025	158	422.025	332		422.025	180	422.025	172
229.18	20899.5	9834.2	8743.49	8743.49	8743.48	17827.1	8743.76	8743.48	18918.1	229.78	15854.2	14210.3	4086.66	4210.26	4086.59	4086.59	14334.1	229.18	20899.5	10303	8743.68	8743.49	8743.48	18936.6	8743.93	8743.48	20496.7		56.6	-26	47.6	-237	45.8	92		425.112	132	425.112	118		425.112	172	425.112	330		425.112	172	425.112	172
229.08	21932.9	10791.2	8678.37	8678.37	8678.37	17502.3	8678.54	8678.37	19615.3	229.68	14502.4	12724.4	4035.48	4122.78	4035.44	4035.44	12811.8	229.08	21932.9	11425	8678.44	8678.37	8678.37	18964.4	8678.65	8678.37	21711.3		56.6	-25	47.6	-245	45.8	92		428.196	136	428.196	126		428.196	160	428.196	346		428.196	182	428.196	170
228.98	23885.2	12485.8	8606.02	8606.02	8606.02	17029.9	8606.12	8606.02	20909.8	229.58	12443.9	11332.9	3991.39	4052.49	3991.36	3991.36	11394.1	228.98	23885.2	13243.4	8606.04	8606.02	8606.02	18803.9	8606.19	8606.02	23441.5		56.6	-25	47.7	-241	45.8	92		431.279	126	431.279	114		431.279	152	431.279	354		431.279	170	431.279	176
228.88	25640.3	15267.8	8525	8525	8525	16431.1	8525.07	8525	23174	229.48	10875.6	10064.6	3954.15	3996.51	3954.13	3954.13	10107	228.88	25640.3	16022	8525.01	8525	8525	18458.8	8525.11	8525	25956		56.6	-21	47.7	-241	45.8	92		434.362	132	434.362	112		434.362	174	434.362	348		434.362	174	434.362	158
228.78	27963.7	19497.1	8432.29	8432.29	8432.29	15730.1	8432.33	8432.29	26795	229.38	9389.07	8935.83	3923.19	3952.3	3923.18	3923.18	8964.96	228.78	27963.7	20016.8	8432.29	8432.29	8432.29	17941.8	8432.35	8432.29	29526.4		56.6	-26	47.7	-245	45.9	92		437.443	138	437.443	114		437.443	160	437.443	316		437.443	164	437.443	164
228.68	31938.4	25408.6	8322.28	8322.28	8322.28	14951	8322.3	8322.28	32037.3	229.28	8398.31	7953.16	3898.16	3917.97	3898.15	3898.15	7972.99	228.68	31938.4	25391.2	8322.28	8322.28	8322.28	17271.2	8322.32	8322.28	34340.3		56.6	-26	47.7	-245	45.9	92		440.523	132	440.523	122		440.523	162	440.523	310		440.523	180	440.523	174
228.58	38381.1	32905.5	8189.64	8189.64	8189.64	14117.5	8189.66	8189.64	38833.4	229.18	7484.09	7114.12	3877.88	3891.24	3877.88	3877.88	7127.49	228.58	38381.1	32096.7	8189.64	8189.64	8189.64	16471.7	8189.66	8189.64	40378.8		56.6	-26	47.7	-236	45.9	92		443.601	128	443.601	104		443.601	162	443.601	342		443.601	200	443.601	182
228.48	45450.6	41327.8	8027.11	8027.11	8027.11	13249.3	8027.12	8027.11	46550	229.08	6813.86	6410.88	3861.8	3870.73	3861.8	3861.8	6419.81	228.48	45450.6	39735.5	8027.11	8027.11	8027.11	15568.7	8027.13	8027.11	47277.2		56.6	-31	47.7	-240	45.9	92		446.681	126	446.681	112		446.681	158	446.681	348		446.681	188	446.681	184
228.38	54193.3	49352.9	7829.29	7829.29	7829.29	12363.8	7829.3	7829.29	53887.5	228.98	5914.52	5831.28	3849	3854.92	3849	3849	5837.19	228.38	54193.3	47480.4	7829.29	7829.29	7829.29	14590	7829.3	7829.29	54241.1		56.6	-31	47.7	-240	45.9	92		449.757	136	449.757	110		449.757	164	449.757	336		449.757	190	449.757	192
228.28	61656.8	55217.9	7595.88	7595.88	7595.88	11479	7595.89	7595.88	59101.1	228.88	5503.14	5361.25	3838.94	3842.82	3838.94	3838.94	5365.13	228.28	61656.8	54135.5	7595.88	7595.88	7595.88	13565.7	7595.89	7595.88	60105.3		56.6	-28	47.7	-242	45.9	92		452.833	136	452.833	126		452.833	176	452.833	336		452.833	200	452.833	192
228.18	65758.1	57334.2	7334.17	7334.17	7334.17	10615.4	7334.18	7334.17	60615.5	228.78	5166.15	4985.68	3830.9	3833.42	3830.9	3830.9	4988.2	228.18	65758.1	58404.8	7334.17	7334.17	7334.17	12529.7	7334.18	7334.17	63600.3		56.6	-32	47.7	-239	45.9	92		455.907	132	455.907	116		455.907	168	455.907	352		455.907	196	455.907	226
228.08	64948.7	55031.3	7059	7059	7059	9796.07	7059	7059	57768.4	228.68	5098.67	4689.94	3824.49	3826.12	3824.49	3824.49	4691.57	228.08	64948.7	59319	7059	7059	7059	11517.8	7059	7059	63777.8		56.6	-32	47.7	-239	45.9	92		458.981	132	458.981	118		458.981	168	458.981	332		458.981	220	458.981	218
227.98	57428.2	48915.8	6790.29	6790.29	6790.29	9045.22	6790.29	6790.29	51170.8	228.58	4870.75	4460.08	3819.17	3820.21	3819.17	3819.17	4461.12	227.98	57428.2	56623.3	6790.29	6790.29	6790.29	10565.8	6790.29	6790.29	60398.8		56.6	-30	47.7	-246	45.9	92		462.053	130	462.053	118		462.053	192	462.053	334		462.053	216	462.053	214
227.88	46674.7	40553.9	6546.58	6546.58	6546.58	8382.03	6546.58	6546.58	42389.3	228.48	4630.61	4283.57	3814.52	3815.18	3814.52	3814.52	4284.23	227.88	46674.7	50889.4	6546.58	6546.58	6546.58	9702.35	6546.58	6546.58	54045.2		56.6	-30	47.7	-231	46	92		465.124	136	465.124	116		465.124	162	465.124	328		465.124	242	465.124	230
227.78	36100.7	31735	6341	6341	6341	7817.6	6341	6341	33211.6	228.38	4696.27	4149.59	3810.32	3810.73	3810.32	3810.32	4150	227.78	36100.7	43277.6	6341	6341	6341	8945.93	6341	6341	45882.6		56.6	-34	47.7	-231	46	92		468.193	130	468.193	112		468.193	182	468.193	324		468.193	244	468.193	240
227.68	27520.5	23832.7	6179.5	6179.5	6179.5	7353.92	6179.5	6179.5	25007.1	228.28	4630.46	4049.18	3806.62	3806.87	3806.62	3806.62	4049.44	227.68	27520.5	35102.7	6179.5	6179.5	6179.5	8303.86	6179.5	6179.5	37227		56.6	-33	47.8	-239	46	92		471.262	136	471.262	124		471.262	168	471.262	352		471.262	216	471.262	226
227.58	21052.1	17550.5	6059.7	6059.7	6059.7	6983.4	6059.7	6059.7	18474.3	228.18	4493.21	3974.6	3803.17	3803.33	3803.17	3803.17	3974.76	227.58	21052.1	27446.5	6059.7	6059.7	6059.7	7771.87	6059.7	6059.7	29158.6		56.6	-33	47.8	-241	46	92		474.33	134	474.33	110		474.33	174	474.33	330		474.33	230	474.33	240
227.48	16076.1	13010	5973.7	5973.7	5973.7	6692.3	5973.7	5973.7	13728.6	228.08	4556.84	3919.84	3800.08	3800.17	3800.08	3800.08	3919.93	227.48	16076.1	20970	5973.7	5973.7	5973.7	7337.92	5973.7	5973.7	22334.2		56.7	-34	47.8	-241	46	92		477.398	134	477.398	116		477.398	178	477.398	324		477.398	224	477.398	228
227.38	13184.8	9980.15	5912.89	5912.89	5912.89	6465.95	5912.89	5912.89	10533.2	227.98	4211.2	3880.27	3797.56	3797.62	3797.56	3797.56	3880.33	227.38	13184.8	15920.3	5912.89	5912.89	5912.89	6987.78	5912.89	5912.89	16995.1		56.7	-38	47.8	-244	46	92		480.462	126	480.462	128		480.462	166	480.462	332		480.462	216	480.462	218
227.28	11156.6	8094.76	5869.99	5869.99	5869.99	6291.14	5869.99	5869.99	8515.91	227.88	4010.93	3851.82	3795.35	3795.39	3795.35	3795.35	3851.85	227.28	11156.6	12243.7	5869.99	5869.99	5869.99	6707.64	5869.99	5869.99	13081.4		56.7	-38	47.8	-244	46	92		483.527	134	483.527	118		483.527	172	483.527	342		483.527	204	483.527	198
227.18	9804.87	6992.75	5839.3	5839.3	5839.3	6156.66	5839.3	5839.3	7310.11	227.78	4262.71	3831.47	3793.35	3793.37	3793.35	3793.35	3831.49	227.18	9804.87	9721.99	5839.3	5839.3	5839.3	6485.08	5839.3	5839.3	10367.8		56.7	-30	47.8	-245	46	92		486.591	140	486.591	120		486.591	168	486.591	360		486.591	202	486.591	200
227.08	8948.29	6383.91	5816.52	5816.52	5816.52	6053.19	5816.52	5816.52	6620.59	227.68	4235.94	3817.07	3791.64	3791.65	3791.64	3791.64	3817.08	227.08	8948.29	8082.28	5816.52	5816.52	5816.52	6309.1	5816.52	5816.52	8574.86		56.7	-41	47.8	-240	46	92		489.652	126	489.652	110		489.652	156	489.652	350		489.652	194	489.652	198
226.98	8235.32	6064.18	5799.21	5799.21	5799.21	5973.9	5799.21	5799.21	6238.87	227.58	4218.79	3806.78	3790	3790.01	3790	3790	3806.78	226.98	8235.32	7067.15	5799.21	5799.21	5799.21	6171.01	5799.21	5799.21	7438.95		56.7	-41	47.8	-240	46	92		492.714	140	492.714	110		492.714	150	492.714	326		492.714	184	492.714	198
226.88	7748.88	5903.05	5785.54	5785.54	5785.54	5913.18	5785.54	5785.54	6030.68	227.48	4112.08	3799.17	3788.23	3788.23	3788.23	3788.23	3799.17	226.88	7748.88	6466.47	5785.54	5785.54	5785.54	6063.28	5785.54	5785.54	6744.2		56.7	-36	47.8	-243	46.1	91		495.773	148	495.773	114		495.773	144	495.773	330		495.773	186	495.773	170
226.78	7520.86	5823.98	5774.48	5774.48	5774.48	5866.78	5774.48	5774.48	5916.28	227.38	4162.45	3793.6	3786.55	3786.56	3786.55	3786.55	3793.61	226.78	7520.86	6125.56	5774.48	5774.48	5774.48	5979.82	5774.48	5774.48	6330.89		56.7	-36	47.8	-243	46.1	91		498.834	140	498.834	114		498.834	150	498.834	348		498.834	178	498.834	176
226.68	7210.93	5785.21	5765.41	5765.41	5765.41	5831.49	5765.41	5765.41	5851.29	227.28	4144.45	3789.44	3784.95	3784.95	3784.95	3784.95	3789.44	226.68	7210.93	5939.24	5765.41	5765.41	5765.41	5915.68	5765.41	5765.41	6089.5		56.7	-44	47.8	-243	46.1	91		501.891	112	501.891	126		501.891	156	501.891	332		501.891	168	501.891	172
226.58	6957.03	5765.13	5757.61	5757.61	5757.61	5804.43	5757.61	5757.61	5811.95	227.18	4144.74	3786.29	3783.46	3783.46	3783.46	3783.46	3786.29	226.58	6957.03	5840.26	5757.61	5757.61	5757.61	5866.45	5757.61	5757.61	5949.11		56.7	-39	47.9	-243	46.1	91		504.947	128	504.947	112		504.947	152	504.947	326		504.947	162	504.947	172
226.48	6964.93	5753.6	5750.88	5750.88	5750.88	5783.73	5750.88	5750.88	5786.45	227.08	4073.31	3783.78	3782.02	3782.02	3782.02	3782.02	3783.78	226.48	6964.93	5788.63	5750.88	5750.88	5750.88	5828.93	5750.88	5750.88	5866.68		56.7	-39	47.9	-244	46.1	90		508.004	138	508.004	118		508.004	150	508.004	324		508.004	174	508.004	170
226.38	6657.27	5745.98	5745.06	5745.06	5745.06	5767.87	5745.06	5745.06	5768.8	226.98	4053.61	3781.73	3780.64	3780.64	3780.64	3780.64	3781.73	226.38	6657.27	5761.61	5745.06	5745.06	5745.06	5800.45	5745.06	5745.06	5817.01		56.7	-40	47.9	-244	46.1	90		511.058	128	511.058	114		511.058	172	511.058	330		511.058	172	511.058	190
226.28	6618.89	5740.35	5740.04	5740.04	5740.04	5755.73	5740.04	5740.04	5756.03	226.88	4080.1	3779.94	3779.28	3779.28	3779.28	3779.28	3779.94	226.28	6618.89	5747.02	5740.04	5740.04	5740.04	5778.97	5740.04	5740.04	5785.94		56.7	-40	47.9	-243	46.2	90		514.11	130	514.11	118		514.11	156	514.11	336		514.11	182	514.11	172
226.18	6387.62	5735.71	5735.62	5735.62	5735.62	5746.29	5735.62	5735.62	5746.38	226.78	4124.86	3778.47	3778.07	3778.07	3778.07	3778.07	3778.47	226.18	6387.62	5738.44	5735.62	5735.62	5735.62	5762.69	5735.62	5735.62	5765.51		56.7	-40	47.9	-243	46.2	90		517.162	132	517.162	100		517.162	162	517.162	330		517.162	182	517.162	176
226.08	6367.93	5731.89	5731.86	5731.86	5731.86	5739.06	5731.86	5731.86	5739.09	226.68	3954.03	3777.15	3776.92	3776.92	3776.92	3776.92	3777.15	226.08	6367.93	5732.96	5731.86	5731.86	5731.86	5750.51	5731.86	5731.86	5751.61		56.7	-45	47.9	-244	46.2	90		520.215	128	520.215	122		520.215	144	520.215	336		520.215	166	520.215	172
225.98	6284.42	5728.44	5728.44	5728.44	5728.44	5733.23	5728.44	5728.44	5733.24	226.58	4005.53	3775.92	3775.78	3775.78	3775.78	3775.78	3775.92	225.98	6284.42	5728.84	5728.44	5728.44	5728.44	5741.15	5728.44	5728.44	5741.55		56.7	-45	47.9	-244	46.2	90		523.265	122	523.265	100		523.265	162	523.265	328		523.265	176	523.265	174
225.88	6326.51	5725.14	5725.14	5725.14	5725.14	5728.3	5725.14	5725.14	5728.31	226.48	4030.67	3774.74	3774.66	3774.66	3774.66	3774.66	3774.74	225.88	6326.51	5725.28	5725.14	5725.14	5725.14	5733.71	5725.14	5725.14	5733.86		56.7	-45	47.9	-244	46.2	90		526.314	130	526.314	102		526.314	150	526.314	336		526.314	184	526.314	186
225.78	6478.76	5722.14	5722.14	5722.14	5722.14	5724.21	5722.14	5722.14	5724.21	226.38	4053.79	3773.62	3773.57	3773.57	3773.57	3773.57	3773.62	225.78	6478.76	5722.19	5722.14	5722.14	5722.14	5727.87	5722.14	5722.14	5727.92		56.7	-40	47.9	-247	46.2	89		529.362	128	529.362	104		529.362	156	529.362	340		529.362	188	529.362	166
225.68	6077.33	5719.41	5719.41	5719.41	5719.41	5720.75	5719.41	5719.41	5720.75	226.28	4081.33	3772.57	3772.55	3772.55	3772.55	3772.55	3772.57	225.68	6077.33	5719.42	5719.41	5719.41	5719.41	5723.2	5719.41	5719.41	5723.21		56.7	-46	48	-247	46.2	89		532.409	128	532.409	112		532.409	154	532.409	346		532.409	186	532.409	190
225.58	6096.41	5716.86	5716.86	5716.86	5716.86	5717.72	5716.86	5716.86	5717.72	226.18	3882.3	3771.56	3771.54	3771.54	3771.54	3771.54	3771.56	225.58	6096.41	5716.86	5716.86	5716.86	5716.86	5719.34	5716.86	5716.86	5719.35		56.7	-46	48	-247	46.2	89		535.454	136	535.454	126		535.454	158	535.454	334		535.454	180	535.454	178
225.48	6091.83	5714.43	5714.43	5714.43	5714.43	5714.97	5714.43	5714.43	5714.97	226.08	3971.71	3770.66	3770.65	3770.65	3770.65	3770.65	3770.66	225.48	6091.83	5714.43	5714.43	5714.43	5714.43	5716.04	5714.43	5714.43	5716.04		56.7	-46	48	-243	46.2	89		538.497	132	538.497	102		538.497	158	538.497	316		538.497	180	538.497	158
225.38	6202.46	5712.5	5712.5	5712.5	5712.5	5712.84	5712.5	5712.5	5712.84	225.98	3900.93	3769.74	3769.73	3769.73	3769.73	3769.73	3769.74	225.38	6202.46	5712.5	5712.5	5712.5	5712.5	5713.53	5712.5	5712.5	5713.53		56.7	-46	48	-247	46.3	89		541.541	130	541.541	124		541.541	166	541.541	336		541.541	180	541.541	182
225.28	5978.31	5710.46	5710.46	5710.46	5710.46	5710.67	5710.46	5710.46	5710.67	225.88	4072.33	3768.87	3768.86	3768.86	3768.86	3768.86	3768.87	225.28	5978.31	5710.46	5710.46	5710.46	5710.46	5711.11	5710.46	5710.46	5711.11		56.7	-47	48	-247	46.3	89		544.584	134	544.584	114		544.584	162	544.584	332		544.584	196	544.584	188
225.18	6180.29	5708.5	5708.5	5708.5	5708.5	5708.63	5708.5	5708.5	5708.63	225.78	4024.04	3767.96	3767.96	3767.96	3767.96	3767.96	3767.96	225.18	6180.29	5708.5	5708.5	5708.5	5708.5	5708.91	5708.5	5708.5	5708.91		56.7	-50	48	-254	46.3	89		547.625	132	547.625	120		547.625	172	547.625	348		547.625	168	547.625	182
225.08	6003.04	5706.76	5706.76	5706.76	5706.76	5706.84	5706.76	5706.76	5706.84	225.68	3917.14	3767.12	3767.12	3767.12	3767.12	3767.12	3767.12	225.08	6003.04	5706.76	5706.76	5706.76	5706.76	5707.02	5706.76	5706.76	5707.02		56.7	-50	48	-254	46.3	89		550.666	130	550.666	112		550.666	162	550.666	344		550.666	180	550.666	170
224.98	5867.76	5705.36	5705.36	5705.36	5705.36	5705.4	5705.36	5705.36	5705.4	225.58	3897.07	3766.16	3766.16	3766.16	3766.16	3766.16	3766.16	224.98	5867.76	5705.36	5705.36	5705.36	5705.36	5705.51	5705.36	5705.36	5705.51		56.8	-48	48	-240	46.3	89		553.704	126	553.704	116		553.704	162	553.704	350		553.704	188	553.704	186
224.88	5875.6	5704.34	5704.34	5704.34	5704.34	5704.37	5704.34	5704.34	5704.37	225.48	4028.86	3765.37	3765.37	3765.37	3765.37	3765.37	3765.37	224.88	5875.6	5704.34	5704.34	5704.34	5704.34	5704.44	5704.34	5704.34	5704.44		56.8	-51	48	-249	46.4	89		556.743	130	556.743	122		556.743	162	556.743	344		556.743	198	556.743	182
224.78	5587.67	5703.97	5703.97	5703.97	5703.97	5703.99	5703.97	5703.97	5703.99	225.38	3882.29	3764.71	3764.71	3764.71	3764.71	3764.71	3764.71	224.78	5587.67	5703.97	5703.97	5703.97	5703.97	5704.03	5703.97	5703.97	5704.03		56.8	-51	48	-249	46.4	89		559.778	132	559.778	118		559.778	160	559.778	350		559.778	190	559.778	174
224.68	5550.8	5703.86	5703.86	5703.86	5703.86	5703.87	5703.86	5703.86	5703.87	225.28	3864.87	3764.08	3764.08	3764.08	3764.08	3764.08	3764.08	224.68	5550.8	5703.86	5703.86	5703.86	5703.86	5703.9	5703.86	5703.86	5703.9		56.8	-51	48	-250	46.4	89		562.815	140	562.815	124		562.815	170	562.815	348		562.815	190	562.815	178
224.58	5742.39	5703.74	5703.74	5703.74	5703.74	5703.75	5703.74	5703.74	5703.75	225.18	3871.05	3763.48	3763.48	3763.48	3763.48	3763.48	3763.48	224.58	5742.39	5703.74	5703.74	5703.74	5703.74	5703.76	5703.74	5703.74	5703.76		56.8	-51	48.1	-248	46.4	89		565.851	128	565.851	120		565.851	156	565.851	338		565.851	176	565.851	182
224.48	5880.31	5705.51	5705.51	5705.51	5705.51	5705.51	5705.51	5705.51	5705.51	225.08	3862.33	3763.05	3763.05	3763.05	3763.05	3763.05	3763.05	224.48	5880.31	5705.51	5705.51	5705.51	5705.51	5705.52	5705.51	5705.51	5705.52		56.8	-51	48.1	-248	46.4	89		568.883	144	568.883	132		568.883	164	568.883	326		568.883	182	568.883	200
224.38	5757.54	5707.27	5707.27	5707.27	5707.27	5707.27	5707.27	5707.27	5707.27	224.98	3832.7	3762.82	3762.82	3762.82	3762.82	3762.82	3762.82	224.38	5757.54	5707.27	5707.27	5707.27	5707.27	5707.28	5707.27	5707.27	5707.28		56.8	-53	48.1	-252	46.4	89		571.915	128	571.915	122		571.915	162	571.915	332		571.915	176	571.915	182
224.28	5745.45	5709.04	5709.04	5709.04	5709.04	5709.04	5709.04	5709.04	5709.04	224.88	3656.04	3762.49	3762.49	3762.49	3762.49	3762.49	3762.49	224.28	5745.45	5709.04	5709.04	5709.04	5709.04	5709.04	5709.04	5709.04	5709.04		56.8	-53	48.1	-242	46.4	88		574.947	124	574.947	110		574.947	154	574.947	334		574.947	196	574.947	184
224.18	5733.63	5710.8	5710.8	5710.8	5710.8	5710.81	5710.8	5710.8	5710.81	224.78	3974.56	3762.21	3762.21	3762.21	3762.21	3762.21	3762.21	224.18	5733.63	5710.8	5710.8	5710.8	5710.8	5710.81	5710.8	5710.8	5710.81		56.8	-56	48.1	-242	46.4	88		577.977	130	577.977	114		577.977	170	577.977	330		577.977	184	577.977	190
224.08	5850.33	5712.57	5712.57	5712.57	5712.57	5712.57	5712.57	5712.57	5712.57	224.68	3797.67	3761.93	3761.93	3761.93	3761.93	3761.93	3761.93	224.08	5850.33	5712.57	5712.57	5712.57	5712.57	5712.57	5712.57	5712.57	5712.57		56.8	-52	48.1	-247	46.4	89		581.006	148	581.006	122		581.006	170	581.006	332		581.006	196	581.006	202
223.98	5728.61	5714.34	5714.34	5714.34	5714.34	5714.34	5714.34	5714.34	5714.34	224.58	3879.45	3761.6	3761.6	3761.6	3761.6	3761.6	3761.6	223.98	5728.61	5714.34	5714.34	5714.34	5714.34	5714.34	5714.34	5714.34	5714.34		56.8	-52	48.1	-251	46.4	89		584.035	138	584.035	116		584.035	186	584.035	372		584.035	184	584.035	186
223.88	5885.54	5716.1	5716.1	5716.1	5716.1	5716.1	5716.1	5716.1	5716.1	224.48	3885.54	3761.07	3761.07	3761.07	3761.07	3761.07	3761.07	223.88	5885.54	5716.1	5716.1	5716.1	5716.1	5716.1	5716.1	5716.1	5716.1		56.8	-65	48.1	-251	46.4	89		587.062	126	587.062	114		587.062	194	587.062	406		587.062	222	587.062	198
223.78	5817.68	5717.87	5717.87	5717.87	5717.87	5717.87	5717.87	5717.87	5717.87	224.38	3880.33	3760.6	3760.6	3760.6	3760.6	3760.6	3760.6	223.78	5817.68	5717.87	5717.87	5717.87	5717.87	5717.87	5717.87	5717.87	5717.87		56.8	-48	48.1	-250	46.5	89		590.087	130	590.087	126		590.087	156	590.087	384		590.087	202	590.087	212
223.68	5735.48	5719.63	5719.63	5719.63	5719.63	5719.63	5719.63	5719.63	5719.63	224.28	3905.4	3760.14	3760.14	3760.14	3760.14	3760.14	3760.14	223.68	5735.48	5719.63	5719.63	5719.63	5719.63	5719.63	5719.63	5719.63	5719.63		56.8	-48	48.1	-250	46.5	89		593.112	132	593.112	108		593.112	170	593.112	334		593.112	188	593.112	196
223.58	5922.27	5721.4	5721.4	5721.4	5721.4	5721.4	5721.4	5721.4	5721.4	224.18	3781.7	3759.79	3759.79	3759.79	3759.79	3759.79	3759.79	223.58	5922.27	5721.4	5721.4	5721.4	5721.4	5721.4	5721.4	5721.4	5721.4		56.8	-52	48.1	-252	46.5	89		596.135	132	596.135	106		596.135	176	596.135	340		596.135	188	596.135	194
223.48	5958.06	5723.17	5723.17	5723.17	5723.17	5723.17	5723.17	5723.17	5723.17	224.08	3748.63	3759.56	3759.56	3759.56	3759.56	3759.56	3759.56	223.48	5958.06	5723.17	5723.17	5723.17	5723.17	5723.17	5723.17	5723.17	5723.17		56.8	-56	48.2	-246	46.5	89		599.158	128	599.158	114		599.158	154	599.158	328		599.158	204	599.158	200
223.38	5776.5	5724.93	5724.93	5724.93	5724.93	5724.93	5724.93	5724.93	5724.93	223.98	3754.11	3759.31	3759.31	3759.31	3759.31	3759.31	3759.31	223.38	5776.5	5724.93	5724.93	5724.93	5724.93	5724.93	5724.93	5724.93	5724.93		56.8	-56	48.2	-246	46.5	89		602.18	136	602.18	122		602.18	156	602.18	334		602.18	190	602.18	206
223.28	5798.8	5726.7	5726.7	5726.7	5726.7	5726.7	5726.7	5726.7	5726.7	223.88	3898.19	3759.09	3759.09	3759.09	3759.09	3759.09	3759.09	223.28	5798.8	5726.7	5726.7	5726.7	5726.7	5726.7	5726.7	5726.7	5726.7		56.8	-57	48.2	-255	46.5	89		605.2	134	605.2	118		605.2	172	605.2	332		605.2	198	605.2	216
223.18	5839.86	5728.46	5728.46	5728.46	5728.46	5728.46	5728.46	5728.46	5728.46	223.78	3863.42	3758.8	3758.8	3758.8	3758.8	3758.8	3758.8	223.18	5839.86	5728.46	5728.46	5728.46	5728.46	5728.46	5728.46	5728.46	5728.46		56.8	-61	48.2	-251	46.5	89		608.22	136	608.22	106		608.22	178	608.22	330		608.22	214	608.22	204
223.08	5841.53	5730.23	5730.23	5730.23	5730.23	5730.23	5730.23	5730.23	5730.23	223.68	3864.84	3758.33	3758.33	3758.33	3758.33	3758.33	3758.33	223.08	5841.53	5730.23	5730.23	5730.23	5730.23	5730.23	5730.23	5730.23	5730.23		56.8	-59	48.2	-251	46.5	89		611.238	120	611.238	120		611.238	168	611.238	350		611.238	212	611.238	200
222.98	5638.16	5732	5732	5732	5732	5732	5732	5732	5732	223.58	3958.84	3757.76	3757.76	3757.76	3757.76	3757.76	3757.76	222.98	5638.16	5732	5732	5732	5732	5732	5732	5732	5732		56.8	-58	48.2	-264	46.5	89		614.254	138	614.254	102		614.254	174	614.254	334		614.254	226	614.254	216
222.88	5675.07	5733.76	5733.76	5733.76	5733.76	5733.76	5733.76	5733.76	5733.76	223.48	3867.48	3757.34	3757.34	3757.34	3757.34	3757.34	3757.34	222.88	5675.07	5733.76	5733.76	5733.76	5733.76	5733.76	5733.76	5733.76	5733.76		56.8	-58	48.2	-253	46.6	89		617.27	132	617.27	118		617.27	170	617.27	330		617.27	218	617.27	212
222.78	5773.28	5735.53	5735.53	5735.53	5735.53	5735.53	5735.53	5735.53	5735.53	223.38	3726.01	3757.08	3757.08	3757.08	3757.08	3757.08	3757.08	222.78	5773.28	5735.53	5735.53	5735.53	5735.53	5735.53	5735.53	5735.53	5735.53		56.8	-53	48.2	-253	46.6	89		620.286	142	620.286	118		620.286	172	620.286	322		620.286	216	620.286	224
222.68	5821.45	5737.29	5737.29	5737.29	5737.29	5737.29	5737.29	5737.29	5737.29	223.28	3663.12	3756.85	3756.85	3756.85	3756.85	3756.85	3756.85	222.68	5821.45	5737.29	5737.29	5737.29	5737.29	5737.29	5737.29	5737.29	5737.29		56.8	-60	48.2	-247	46.6	90		623.298	136	623.298	124		623.298	174	623.298	336		623.298	230	623.298	210
222.58	5775.75	5739.06	5739.06	5739.06	5739.06	5739.06	5739.06	5739.06	5739.06	223.18	3837.31	3756.74	3756.74	3756.74	3756.74	3756.74	3756.74	222.58	5775.75	5739.06	5739.06	5739.06	5739.06	5739.06	5739.06	5739.06	5739.06		56.8	-60	48.2	-247	46.6	90		626.312	144	626.312	120		626.312	170	626.312	340		626.312	212	626.312	208
222.48	5739.66	5740.83	5740.83	5740.83	5740.83	5740.83	5740.83	5740.83	5740.83	223.08	3818.03	3756.7	3756.7	3756.7	3756.7	3756.7	3756.7	222.48	5739.66	5740.83	5740.83	5740.83	5740.83	5740.83	5740.83	5740.83	5740.83		56.9	-55	48.3	-257	46.6	90		629.324	130	629.324	128		629.324	190	629.324	342		629.324	238	629.324	234
222.38	5620.52	5745.33	5745.33	5745.33	5745.33	5745.33	5745.33	5745.33	5745.33	222.98	3785.48	3756.6	3756.6	3756.6	3756.6	3756.6	3756.6	222.38	5620.52	5745.33	5745.33	5745.33	5745.33	5745.33	5745.33	5745.33	5745.33		56.9	-59	48.3	-251	46.6	90		632.334	134	632.334	98		632.334	188	632.334	348		632.334	244	632.334	242
222.28	5746.76	5749.83	5749.83	5749.83	5749.83	5749.83	5749.83	5749.83	5749.83	222.88	3792.14	3756.38	3756.38	3756.38	3756.38	3756.38	3756.38	222.28	5746.76	5749.83	5749.83	5749.83	5749.83	5749.83	5749.83	5749.83	5749.83		56.9	-59	48.3	-251	46.6	90		635.344	114	635.344	106		635.344	190	635.344	340		635.344	244	635.344	244
222.18	5932.04	5754.33	5754.33	5754.33	5754.33	5754.33	5754.33	5754.33	5754.33	222.78	3807.86	3756.29	3756.29	3756.29	3756.29	3756.29	3756.29	222.18	5932.04	5754.33	5754.33	5754.33	5754.33	5754.33	5754.33	5754.33	5754.33		56.9	-61	48.3	-261	46.6	90		638.352	144	638.352	120		638.352	188	638.352	338		638.352	252	638.352	256
222.08	5838.79	5758.83	5758.83	5758.83	5758.83	5758.83	5758.83	5758.83	5758.83	222.68	3686.22	3756.26	3756.26	3756.26	3756.26	3756.26	3756.26	222.08	5838.79	5758.83	5758.83	5758.83	5758.83	5758.83	5758.83	5758.83	5758.83		56.9	-61	48.3	-250	46.6	90		641.359	150	641.359	124		641.359	194	641.359	352		641.359	282	641.359	272
221.98	5861.41	5763.33	5763.33	5763.33	5763.33	5763.33	5763.33	5763.33	5763.33	222.58	3741.04	3756.14	3756.14	3756.14	3756.14	3756.14	3756.14	221.98	5861.41	5763.33	5763.33	5763.33	5763.33	5763.33	5763.33	5763.33	5763.33		56.9	-61	48.3	-250	46.6	90		644.366	146	644.366	110		644.366	196	644.366	316		644.366	286	644.366	294
221.88	5910.77	5767.83	5767.83	5767.83	5767.83	5767.83	5767.83	5767.83	5767.83	222.48	3891.64	3756.1	3756.1	3756.1	3756.1	3756.1	3756.1	221.88	5910.77	5767.83	5767.83	5767.83	5767.83	5767.83	5767.83	5767.83	5767.83		56.9	-63	48.3	-252	46.6	90		647.371	156	647.371	128		647.371	202	647.371	350		647.371	336	647.371	330
221.78	5809.03	5772.33	5772.33	5772.33	5772.33	5772.33	5772.33	5772.33	5772.33	222.38	3705.5	3797.84	3797.84	3797.84	3797.84	3797.84	3797.84	221.78	5809.03	5772.33	5772.33	5772.33	5772.33	5772.33	5772.33	5772.33	5772.33		56.9	-63	48.4	-252	46.8	90		650.374	130	650.374	130		650.374	216	650.374	334		650.374	386	650.374	368
221.68	5647.98	5776.83	5776.83	5776.83	5776.83	5776.83	5776.83	5776.83	5776.83	222.28	3878.75	3839.58	3839.58	3839.58	3839.58	3839.58	3839.58	221.68	5647.98	5776.83	5776.83	5776.83	5776.83	5776.83	5776.83	5776.83	5776.83		56.9	-65	48.4	-252	46.8	90		653.377	146	653.377	128		653.377	240	653.377	358		653.377	464	653.377	450
																													56.9	-68	48.4	-248	46.8	90		656.38	140	656.38	108		656.38	260	656.38	342		656.38	556	656.38	530
																													56.9	-68	48.4	-255	46.8	90		659.381	154	659.381	118		659.381	320	659.381	356		659.381	652	659.381	660
																													56.9	-68	48.4	-255	46.8	90		662.38	156	662.38	120		662.38	328	662.38	358		662.38	764	662.38	758
																													56.9	-59	48.4	-244	46.8	90		665.379	158	665.379	114		665.379	314	665.379	350		665.379	748	665.379	736
																													56.9	-59	48.4	-244	46.8	91		668.377	152	668.377	108		668.377	326	668.377	338		668.377	644	668.377	604
																													56.9	-66	48.4	-255	46.8	91		671.373	140	671.373	120		671.373	268	671.373	352		671.373	532	671.373	524
																													56.9	-64	48.4	-254	46.8	91		674.367	148	674.367	140		674.367	250	674.367	362		674.367	412	674.367	428
																													56.9	-64	48.4	-254	46.8	91		677.361	148	677.361	124		677.361	210	677.361	364		677.361	342	677.361	356
																													56.9	-74	48.5	-254	46.8	91		680.355	144	680.355	136		680.355	226	680.355	360		680.355	286	680.355	300
																													56.9	-74	48.5	-257	46.8	91		683.348	148	683.348	122		683.348	204	683.348	370		683.348	266	683.348	268
																													56.9	-67	48.5	-257	46.8	91		686.337	148	686.337	126		686.337	194	686.337	352		686.337	264	686.337	256
																													56.9	-64	48.5	-248	46.8	91		689.328	140	689.328	118		689.328	184	689.328	368		689.328	238	689.328	242
																													56.9	-64	48.5	-254	46.8	91		692.318	130	692.318	126		692.318	200	692.318	360		692.318	222	692.318	244
																													56.9	-67	48.5	-254	46.8	91		695.304	140	695.304	122		695.304	192	695.304	356		695.304	236	695.304	228
																													57	-69	48.5	-256	46.9	91		698.292	148	698.292	122		698.292	196	698.292	366		698.292	236	698.292	218
																													57	-69	48.5	-256	46.9	90		701.277	142	701.277	124		701.277	192	701.277	362		701.277	220	701.277	222
																													57	-80	48.5	-258	46.9	90		704.262	124	704.262	134		704.262	174	704.262	360		704.262	220	704.262	218
																													57	-73	48.6	-254	46.9	90		707.245	154	707.245	130		707.245	184	707.245	354		707.245	220	707.245	234
																													57	-73	48.6	-254	47	91		710.227	146	710.227	132		710.227	180	710.227	366		710.227	222	710.227	220
																													57	-76	48.6	-256	47	91		713.208	152	713.208	132		713.208	188	713.208	372		713.208	222	713.208	218
																													57	-68	48.6	-256	47	91		716.189	152	716.189	134		716.189	192	716.189	368		716.189	226	716.189	206
																													57	-68	48.6	-256	47	92		719.168	144	719.168	114		719.168	176	719.168	394		719.168	232	719.168	220
																													57	-75	48.6	-258	47	92		722.146	150	722.146	130		722.146	184	722.146	374		722.146	226	722.146	234
																													57	-75	48.6	-262	47	92		725.123	152	725.123	118		725.123	192	725.123	374		725.123	224	725.123	230
																													57	-80	48.6	-262	47	92		728.099	136	728.099	136		728.099	194	728.099	394		728.099	226	728.099	240
																													57	-70	48.7	-257	47	92		731.074	150	731.074	120		731.074	208	731.074	390		731.074	242	731.074	248
																													57	-70	48.7	-259	47	93		734.048	134	734.048	136		734.048	184	734.048	376		734.048	236	734.048	248
																													57	-76	48.7	-259	47	93		737.02	152	737.02	128		737.02	198	737.02	392		737.02	258	737.02	236
																													57	-77	48.7	-257	47.1	93		739.99	152	739.99	122		739.99	184	739.99	376		739.99	248	739.99	238
																													57	-77	48.7	-257	47.1	94		742.961	158	742.961	128		742.961	174	742.961	362		742.961	244	742.961	242
																													57	-77	48.7	-265	47.1	94		745.931	148	745.931	112		745.931	188	745.931	380		745.931	266	745.931	274
																													57	-77	48.7	-258	47.1	95		748.9	154	748.9	126		748.9	198	748.9	370		748.9	282	748.9	274
																													57	-77	48.7	-258	47.1	96		751.866	150	751.866	130		751.866	194	751.866	368		751.866	268	751.866	266
																													57	-78	48.8	-264	47.1	96		754.833	156	754.833	122		754.833	188	754.833	364		754.833	292	754.833	296
																													57	-78	48.8	-247	47.2	97		757.798	160	757.798	128		757.798	204	757.798	366		757.798	306	757.798	300
																													57.1	-77	48.8	-247	47.2	97		760.763	152	760.763	128		760.763	198	760.763	378		760.763	312	760.763	310
																													57.1	-78	48.8	-257	47.2	97		763.725	154	763.725	124		763.725	208	763.725	384		763.725	320	763.725	306
																													57.1	-78	48.8	-261	47.2	97		766.688	156	766.688	118		766.688	216	766.688	370		766.688	348	766.688	334
																													57.1	-80	48.8	-261	47.3	98		769.648	146	769.648	122		769.648	218	769.648	386		769.648	336	769.648	358
																													57.1	-81	48.8	-260	47.3	98		772.607	168	772.607	116		772.607	228	772.607	378		772.607	386	772.607	378
																													57.1	-81	48.8	-264	47.3	98		775.566	172	775.566	118		775.566	222	775.566	382		775.566	400	775.566	406
																													57.1	-80	48.8	-264	47.3	98		778.525	164	778.525	122		778.525	248	778.525	374		778.525	408	778.525	412
																													57.1	-80	48.9	-255	47.3	98		781.481	166	781.481	126		781.481	236	781.481	366		781.481	440	781.481	424
																													57.1	-80	48.9	-255	47.4	98		784.437	164	784.437	120		784.437	252	784.437	360		784.437	450	784.437	476
																													57.1	-81	48.9	-263	47.4	98		787.391	164	787.391	130		787.391	264	787.391	358		787.391	530	787.391	482
																													57.1	-81	48.9	-263	47.4	98		790.344	174	790.344	118		790.344	264	790.344	390		790.344	554	790.344	584
																													57.1	0	48.9	-263	47.4	98		793.297	186	793.297	122		793.297	306	793.297	342		793.297	612	793.297	640
																													57.1	-5	48.9	-267	47.4	98		796.248	190	796.248	124		796.248	316	796.248	376		796.248	736	796.248	736
																													57.1	-5	48.9	-257	47.4	98		799.197	210	799.197	128		799.197	362	799.197	352		799.197	884	799.197	904
																													57.1	-4	48.9	-257	47.4	99		802.146	208	802.146	120		802.146	434	802.146	364		802.146	1136	802.146	1154
																													57.1	-3	49	-262	47.4	99		805.095	236	805.095	130		805.095	510	805.095	370		805.095	1490	805.095	1512
																													57.1	-3	49	-261	47.4	99		808.042	244	808.042	124		808.042	698	808.042	366		808.042	2136	808.042	2058
																													57.2	-3	49	-261	47.4	99		810.987	254	810.987	118		810.987	934	810.987	368		810.987	2964	810.987	2976
																													57.2	-5	49	-263	47.4	99		813.933	284	813.933	122		813.933	1198	813.933	374		813.933	4000	813.933	4008
																													57.2	-5	49	-263	47.5	99		816.875	268	816.875	118		816.875	1454	816.875	370		816.875	4580	816.875	4754
																													57.2	-7	49	-272	47.5	99		819.819	284	819.819	122		819.819	1326	819.819	358		819.819	4622	819.819	4630
																													57.2	4	49	-263	47.5	99		822.76	248	822.76	116		822.76	1146	822.76	358		822.76	3640	822.76	3628
																													57.2	4	49	-263	47.5	98		825.702	240	825.702	116		825.702	862	825.702	364		825.702	2574	825.702	2548
																													57.2	-5	49.1	-262	47.5	98		828.641	196	828.641	120		828.641	616	828.641	368		828.641	1728	828.641	1688
																													57.2	-5	49.1	-263	47.5	98		831.579	190	831.579	118		831.579	432	831.579	348		831.579	1180	831.579	1198
																													57.2	-7	49.1	-263	47.5	98		834.516	196	834.516	128		834.516	368	834.516	354		834.516	918	834.516	926
																													57.2	-10	49.1	-264	47.5	98		837.452	186	837.452	122		837.452	288	837.452	356		837.452	758	837.452	722
																													57.2	-10	49.1	-264	47.5	98		840.389	184	840.389	114		840.389	278	840.389	360		840.389	614	840.389	620
																													57.2	-9	49.1	-264	47.6	98		843.323	160	843.323	122		843.323	230	843.323	374		843.323	556	843.323	518
																													57.2	-3	49.1	-265	47.6	98		846.256	146	846.256	128		846.256	226	846.256	354		846.256	492	846.256	512
																													57.2	-3	49.1	-265	47.6	98		849.188	150	849.188	132		849.188	232	849.188	374		849.188	448	849.188	410
																													57.2	-10	49.2	-271	47.6	98		852.117	144	852.117	114		852.117	216	852.117	354		852.117	408	852.117	404
																													57.3	-7	49.2	-266	47.6	98		855.047	148	855.047	126		855.047	200	855.047	360		855.047	378	855.047	350
																													57.3	-7	49.2	-266	47.7	98		857.977	150	857.977	122		857.977	206	857.977	366		857.977	330	857.977	340
																													57.3	-13	49.2	-263	47.7	98		860.905	154	860.905	118		860.905	204	860.905	356		860.905	306	860.905	298
																													57.3	-11	49.2	-265	47.7	98		863.832	140	863.832	126		863.832	188	863.832	350		863.832	272	863.832	274
																													57.3	-7	49.2	-265	47.7	98		866.757	140	866.757	124		866.757	188	866.757	360		866.757	274	866.757	274
																													57.3	-13	49.2	-266	47.7	98		869.682	152	869.682	126		869.682	188	869.682	352		869.682	246	869.682	230
																													57.3	-13	49.3	-267	47.7	98		872.605	142	872.605	114		872.605	176	872.605	366		872.605	238	872.605	250
																													57.3	-14	49.3	-267	47.7	97		875.528	138	875.528	132		875.528	188	875.528	338		875.528	240	875.528	238
																													57.3	-12	49.3	-265	47.7	97		878.449	146	878.449	134		878.449	170	878.449	362		878.449	224	878.449	220
																													57.3	-12	49.3	-273	47.7	97		881.371	136	881.371	134		881.371	186	881.371	356		881.371	218	881.371	218
																													57.3	-13	49.3	-273	47.7	97		884.289	132	884.289	118		884.289	170	884.289	350		884.289	218	884.289	214
																													57.3	-15	49.3	-271	47.7	97		887.207	146	887.207	128		887.207	172	887.207	362		887.207	190	887.207	202
																													57.3	-15	49.3	-271	47.8	96		890.124	150	890.124	134		890.124	158	890.124	368		890.124	202	890.124	212
																													57.3	-13	49.4	-275	47.8	96		893.042	138	893.042	122		893.042	182	893.042	386		893.042	202	893.042	204
																													57.3	-16	49.4	-269	47.8	96		895.957	136	895.957	124		895.957	182	895.957	356		895.957	190	895.957	192
																													57.3	-16	49.4	-269	47.8	96		898.871	136	898.871	122		898.871	188	898.871	372		898.871	200	898.871	200
																													57.4	-18	49.4	-265	47.8	96		901.784	140	901.784	134		901.784	182	901.784	334		901.784	206	901.784	194
																													57.4	-18	49.4	-270	47.9	96		904.696	138	904.696	114		904.696	160	904.696	360		904.696	206	904.696	190
																													57.4	-16	49.4	-270	47.9	96		907.607	140	907.607	110		907.607	166	907.607	334		907.607	196	907.607	186
																													57.4	-16	49.4	-262	47.9	96		910.517	136	910.517	116		910.517	158	910.517	348		910.517	192	910.517	188
																													57.4	-16	49.4	-268	47.9	96		913.424	144	913.424	114		913.424	170	913.424	338		913.424	182	913.424	198
																													57.4	-19	49.4	-268	48	96		916.333	144	916.333	120		916.333	164	916.333	352		916.333	176	916.333	180
																													57.4	-20	49.5	-270	48	96		919.24	136	919.24	108		919.24	170	919.24	326		919.24	190	919.24	168
																													57.4	-20	49.5	-270	48	96		922.144	144	922.144	126		922.144	172	922.144	340		922.144	184	922.144	174
																													57.4	-21	49.5	-272	48	97		925.05	132	925.05	126		925.05	184	925.05	340		925.05	170	925.05	170
																													57.4	-9	49.5	-274	48	97		927.952	138	927.952	106		927.952	162	927.952	330		927.952	174	927.952	180
																													57.4	-9	49.5	-274	48	97		930.856	130	930.856	122		930.856	158	930.856	332		930.856	182	930.856	170
																													57.4	-20	49.6	-260	48.1	97		933.757	134	933.757	126		933.757	152	933.757	344		933.757	166	933.757	172
																													57.4	-20	49.6	-273	48.1	97		936.658	122	936.658	120		936.658	178	936.658	332		936.658	174	936.658	178
																													57.4	-21	49.6	-273	48.1	98		939.557	132	939.557	116		939.557	168	939.557	322		939.557	170	939.557	172
																													57.5	-21	49.6	-268	48.1	98		942.455	128	942.455	122		942.455	168	942.455	296		942.455	170	942.455	176
																													57.5	-21	49.6	-282	48.1	98		945.352	132	945.352	118		945.352	158	945.352	330		945.352	184	945.352	164
																													57.5	-31	49.6	-282	48.1	98		948.25	130	948.25	104		948.25	178	948.25	330		948.25	172	948.25	178
																													57.5	-13	49.6	-274	48.1	98		951.145	118	951.145	120		951.145	164	951.145	328		951.145	166	951.145	182
																													57.5	-13	49.6	-280	48.1	98		954.039	140	954.039	128		954.039	170	954.039	336		954.039	180	954.039	166
																													57.5	-24	49.6	-280	48.1	98		956.932	136	956.932	132		956.932	142	956.932	320		956.932	166	956.932	176
																													57.5	-22	49.7	-276	48.1	98		959.824	140	959.824	126		959.824	172	959.824	350		959.824	160	959.824	174
																													57.5	-22	49.7	-276	48.2	97		962.714	122	962.714	118		962.714	170	962.714	332		962.714	172	962.714	164
																													57.5	-25	49.7	-276	48.2	97		965.604	142	965.604	122		965.604	166	965.604	320		965.604	178	965.604	172
																													57.5	-32	49.7	-285	48.2	97		968.493	128	968.493	126		968.493	172	968.493	320		968.493	180	968.493	184
																													57.5	-32	49.7	-285	48.2	97		971.382	138	971.382	104		971.382	166	971.382	324		971.382	190	971.382	190
																													57.5	-18	49.8	-267	48.2	96		974.267	138	974.267	118		974.267	188	974.267	330		974.267	182	974.267	182
																													57.5	-18	49.8	-277	48.2	96		977.154	146	977.154	110		977.154	174	977.154	346		977.154	186	977.154	178
																													57.5	-20	49.8	-277	48.2	97		980.04	142	980.04	108		980.04	170	980.04	332		980.04	210	980.04	214
																													57.6	-32	49.8	-276	48.2	97		982.922	156	982.922	120		982.922	200	982.922	330		982.922	264	982.922	290
																													57.6	-32	49.8	-280	48.2	96		985.804	172	985.804	122		985.804	228	985.804	326		985.804	432	985.804	440
																													57.6	-27	49.8	-280	48.2	96		988.687	192	988.687	126		988.687	340	988.687	348		988.687	944	988.687	894
																													57.6	-36	49.8	-286	48.2	96		991.567	214	991.567	114		991.567	560	991.567	338		991.567	1794	991.567	1818
																													57.6	-36	49.8	-286	48.4	96		994.446	200	994.446	138		994.446	700	994.446	320		994.446	1860	994.446	1864
																													57.6	-26	49.9	-278	48.4	96		997.326	164	997.326	126		997.326	490	997.326	322		997.326	996	997.326	986
																													57.6	-24	49.9	-278	48.4	96		1000.2	154	1000.2	112		1000.2	284	1000.2	322		1000.2	426	1000.2	438
																													57.6	-24	49.9	-278	48.4	96		1003.08	146	1003.08	136		1003.08	216	1003.08	308		1003.08	252	1003.08	262
																													57.6	-32	49.9	-278	48.5	96		1005.95	132	1005.95	112		1005.95	186	1005.95	306		1005.95	202	1005.95	192
																													57.6	-32	49.9	-280	48.5	96		1008.83	116	1008.83	114		1008.83	188	1008.83	314		1008.83	198	1008.83	178
																													57.6	-29	49.9	-280	48.5	96		1011.7	124	1011.7	126		1011.7	168	1011.7	334		1011.7	176	1011.7	170
																													57.6	-32	50	-281	48.5	96		1014.58	124	1014.58	112		1014.58	160	1014.58	320		1014.58	158	1014.58	172
																													57.6	-32	50	-282	48.5	96		1017.45	126	1017.45	118		1017.45	148	1017.45	328		1017.45	166	1017.45	146
																													57.7	-34	50	-282	48.5	97		1020.32	120	1020.32	122		1020.32	156	1020.32	324		1020.32	154	1020.32	156
																													57.7	-36	50	-283	48.5	97		1023.19	148	1023.19	118		1023.19	166	1023.19	318		1023.19	174	1023.19	160
																													57.7	-36	50	-283	48.5	97		1026.05	130	1026.05	126		1026.05	172	1026.05	316		1026.05	160	1026.05	154
																													57.7	-32	50	-283	48.5	97		1028.92	138	1028.92	114		1028.92	170	1028.92	322		1028.92	162	1028.92	166
																													57.7	-35	50	-282	48.5	97		1031.79	116	1031.79	112		1031.79	166	1031.79	326		1031.79	174	1031.79	158
																													57.7	-35	50	-282	48.6	96		1034.65	140	1034.65	128		1034.65	156	1034.65	332		1034.65	168	1034.65	170
																													57.7	-25	50.1	-283	48.6	96		1037.51	128	1037.51	114		1037.51	150	1037.51	334		1037.51	162	1037.51	158
																													57.7	-35	50.1	-281	48.6	96		1040.38	120	1040.38	118		1040.38	144	1040.38	318		1040.38	162	1040.38	170
																													57.7	-35	50.1	-281	48.6	96		1043.24	130	1043.24	122		1043.24	152	1043.24	330		1043.24	174	1043.24	146
																													57.7	-37	50.1	-284	48.6	96		1046.1	140	1046.1	128		1046.1	154	1046.1	338		1046.1	156	1046.1	162
																													57.7	-37	50.1	-283	48.6	96		1048.96	134	1048.96	124		1048.96	162	1048.96	316		1048.96	160	1048.96	148
																													57.7	-36	50.1	-283	48.6	95		1051.82	128	1051.82	128		1051.82	152	1051.82	340		1051.82	156	1051.82	150
																													57.8	-44	50.2	-282	48.6	95		1054.68	134	1054.68	120		1054.68	164	1054.68	342		1054.68	160	1054.68	154
																													57.8	-44	50.2	-283	48.6	95		1057.54	130	1057.54	124		1057.54	166	1057.54	328		1057.54	166	1057.54	158
																													57.8	-37	50.2	-283	48.6	94		1060.39	134	1060.39	108		1060.39	146	1060.39	320		1060.39	160	1060.39	176
																													57.8	-36	50.2	-282	48.6	94		1063.25	124	1063.25	128		1063.25	160	1063.25	322		1063.25	154	1063.25	152
																													57.8	-36	50.2	-282	48.8	94		1066.1	118	1066.1	120		1066.1	152	1066.1	304		1066.1	168	1066.1	166
																													57.8	-41	50.2	-284	48.8	94		1068.95	126	1068.95	124		1068.95	162	1068.95	314		1068.95	142	1068.95	150
																													57.8	-39	50.3	-280	48.8	94		1071.8	134	1071.8	120		1071.8	150	1071.8	320		1071.8	164	1071.8	170
																													57.8	-39	50.3	-280	48.8	93		1074.65	134	1074.65	116		1074.65	148	1074.65	320		1074.65	164	1074.65	166
																													57.8	-45	50.3	-287	48.8	93		1077.5	132	1077.5	110		1077.5	148	1077.5	308		1077.5	172	1077.5	164
																													57.8	-40	50.3	-288	48.8	93		1080.35	128	1080.35	116		1080.35	174	1080.35	312		1080.35	162	1080.35	164
																													57.8	-40	50.3	-288	48.8	93		1083.2	124	1083.2	106		1083.2	166	1083.2	316		1083.2	160	1083.2	166
																													57.9	-42	50.3	-286	48.8	93		1086.05	134	1086.05	122		1086.05	154	1086.05	304		1086.05	166	1086.05	154
																													57.9	-42	50.4	-281	48.8	93		1088.89	110	1088.89	122		1088.89	160	1088.89	306		1088.89	160	1088.89	148
																													57.9	-47	50.4	-281	48.9	93		1091.73	128	1091.73	108		1091.73	166	1091.73	312		1091.73	166	1091.73	152
																													57.9	-49	50.4	-288	48.9	93		1094.58	124	1094.58	128		1094.58	158	1094.58	308		1094.58	162	1094.58	150
																													57.9	-49	50.4	-288	48.9	93		1097.42	124	1097.42	122		1097.42	146	1097.42	310		1097.42	168	1097.42	166
																													57.9	-43	50.4	-286	48.9	94		1100.26	124	1100.26	128		1100.26	156	1100.26	314		1100.26	150	1100.26	160
																													57.9	-43	50.4	-289	48.9	94		1103.1	140	1103.1	124		1103.1	156	1103.1	302		1103.1	160	1103.1	154
																													57.9	-43	50.4	-289	48.9	94		1105.94	122	1105.94	114		1105.94	164	1105.94	312		1105.94	164	1105.94	166
																													57.9	-46	50.5	-281	48.9	94		1108.78	126	1108.78	126		1108.78	144	1108.78	294		1108.78	162	1108.78	150
																													57.9	-43	50.5	-287	48.9	94		1111.62	122	1111.62	108		1111.62	146	1111.62	302		1111.62	140	1111.62	168
																													57.9	-43	50.5	-287	48.9	95		1114.45	124	1114.45	118		1114.45	168	1114.45	318		1114.45	158	1114.45	154
																													58	-53	50.5	-290	48.9	95		1117.29	122	1117.29	124		1117.29	160	1117.29	310		1117.29	164	1117.29	138
																													58	-53	50.5	-285	48.9	95		1120.12	118	1120.12	128		1120.12	146	1120.12	300		1120.12	164	1120.12	150
																													58	-38	50.5	-285	49	94		1122.96	134	1122.96	118		1122.96	140	1122.96	308		1122.96	164	1122.96	156
																													58	-48	50.6	-295	49	95		1125.79	110	1125.79	116		1125.79	150	1125.79	312		1125.79	178	1125.79	154
																													58	-48	50.6	-284	49	95		1128.62	114	1128.62	130		1128.62	152	1128.62	292		1128.62	170	1128.62	162
																													58	-50	50.6	-284	49	95		1131.45	132	1131.45	126		1131.45	156	1131.45	326		1131.45	176	1131.45	166
																													58	-48	50.6	-291	49.1	95		1134.28	136	1134.28	114		1134.28	152	1134.28	308		1134.28	158	1134.28	172
																													58	-48	50.6	-291	49.1	95		1137.11	130	1137.11	120		1137.11	168	1137.11	306		1137.11	156	1137.11	146
																													58	-52	50.6	-291	49.1	95		1139.93	118	1139.93	118		1139.93	168	1139.93	288		1139.93	178	1139.93	160
																													58	-50	50.7	-288	49.1	95		1142.76	136	1142.76	106		1142.76	154	1142.76	324		1142.76	164	1142.76	162
																													58	-50	50.7	-288	49.1	95		1145.58	138	1145.58	126		1145.58	170	1145.58	338		1145.58	172	1145.58	154
																													58.1	-54	50.7	-299	49.2	95		1148.41	134	1148.41	132		1148.41	148	1148.41	336		1148.41	174	1148.41	164
																													58.1	-53	50.7	-279	49.2	95		1151.23	106	1151.23	126		1151.23	158	1151.23	282		1151.23	178	1151.23	160
																													58.1	-53	50.7	-279	49.2	95		1154.05	134	1154.05	118		1154.05	152	1154.05	332		1154.05	158	1154.05	164
																													58.1	-51	50.7	-290	49.2	95		1156.87	130	1156.87	134		1156.87	158	1156.87	322		1156.87	166	1156.87	156
																													58.1	-51	50.8	-290	49.2	95		1159.69	126	1159.69	122		1159.69	164	1159.69	314		1159.69	164	1159.69	168
																													58.1	-52	50.8	-290	49.2	95		1162.51	122	1162.51	118		1162.51	156	1162.51	314		1162.51	172	1162.51	170
																													58.1	-52	50.8	-297	49.2	95		1165.33	122	1165.33	132		1165.33	152	1165.33	334		1165.33	152	1165.33	162
																													58.1	-52	50.8	-297	49.2	95		1168.15	138	1168.15	106		1168.15	170	1168.15	324		1168.15	168	1168.15	172
																													58.1	-60	50.8	-295	49.2	95		1170.96	138	1170.96	112		1170.96	140	1170.96	310		1170.96	166	1170.96	172
																													58.2	-62	50.8	-293	49.2	96		1173.78	146	1173.78	134		1173.78	174	1173.78	338		1173.78	178	1173.78	164
																													58.2	-62	50.8	-293	49.2	96		1176.59	134	1176.59	142		1176.59	160	1176.59	316		1176.59	184	1176.59	176
																													58.2	-56	50.9	-294	49.4	96		1179.4	132	1179.4	118		1179.4	164	1179.4	344		1179.4	168	1179.4	174
																													58.2	-56	50.9	-292	49.4	96		1182.22	130	1182.22	136		1182.22	162	1182.22	336		1182.22	178	1182.22	158
																													58.2	-56	50.9	-292	49.4	96		1185.03	132	1185.03	132		1185.03	148	1185.03	328		1185.03	160	1185.03	170
																													58.2	-57	50.9	-294	49.4	96		1187.84	126	1187.84	118		1187.84	166	1187.84	324		1187.84	164	1187.84	174
																													58.2	-57	50.9	-296	49.4	96		1190.65	128	1190.65	122		1190.65	154	1190.65	328		1190.65	168	1190.65	166
																													58.2	-61	50.9	-296	49.4	96		1193.45	126	1193.45	124		1193.45	174	1193.45	342		1193.45	176	1193.45	158
																													58.2	-60	51	-294	49.4	96		1196.26	132	1196.26	114		1196.26	140	1196.26	346		1196.26	166	1196.26	178
																													58.2	-60	51	-292	49.4	96		1199.06	138	1199.06	112		1199.06	166	1199.06	338		1199.06	162	1199.06	174
																													58.2	-60	51	-292	49.4	96		1201.87	120	1201.87	126		1201.87	170	1201.87	338		1201.87	164	1201.87	166
																													58.3	-62	51	-295	49.5	96		1204.67	124	1204.67	102		1204.67	168	1204.67	312		1204.67	190	1204.67	144
																													58.3	-62	51	-295	49.5	96		1207.48	120	1207.48	116		1207.48	140	1207.48	362		1207.48	174	1207.48	158
																													58.3	-63	51	-302	49.5	96		1210.28	138	1210.28	126		1210.28	158	1210.28	342		1210.28	176	1210.28	178
																													58.3	-65	51.1	-292	49.5	96		1213.08	122	1213.08	118		1213.08	160	1213.08	356		1213.08	172	1213.08	178
																													58.3	-65	51.1	-292	49.5	96		1215.88	132	1215.88	124		1215.88	168	1215.88	350		1215.88	174	1215.88	172
																													58.3	-67	51.1	-296	49.5	96		1218.68	144	1218.68	126		1218.68	162	1218.68	346		1218.68	180	1218.68	170
																													58.3	-67	51.1	-301	49.5	96		1221.47	134	1221.47	130		1221.47	184	1221.47	348		1221.47	168	1221.47	182
																													58.3	-61	51.1	-301	49.5	97		1224.27	144	1224.27	122		1224.27	166	1224.27	354		1224.27	176	1224.27	178
																													58.3	-69	51.2	-295	49.5	97		1227.07	128	1227.07	120		1227.07	172	1227.07	352		1227.07	176	1227.07	164
																													58.3	-69	51.2	-298	49.5	97		1229.86	128	1229.86	124		1229.86	168	1229.86	328		1229.86	168	1229.86	172
																													58.4	-70	51.2	-298	49.5	97		1232.65	148	1232.65	130		1232.65	164	1232.65	342		1232.65	172	1232.65	176
																													58.4	-70	51.2	-298	49.6	97		1235.45	134	1235.45	108		1235.45	172	1235.45	352		1235.45	180	1235.45	172
																													58.4	-70	51.2	-298	49.6	97		1238.24	126	1238.24	110		1238.24	166	1238.24	338		1238.24	168	1238.24	174
																													58.4	-64	51.2	-298	49.6	97		1241.03	130	1241.03	116		1241.03	176	1241.03	342		1241.03	188	1241.03	178
																													58.4	-70	51.3	-304	49.6	97		1243.82	132	1243.82	120		1243.82	178	1243.82	340		1243.82	182	1243.82	190
																													58.4	-70	51.3	-304	49.6	97		1246.61	130	1246.61	124		1246.61	174	1246.61	336		1246.61	178	1246.61	180
																													58.4	-67	51.3	-307	49.7	97		1249.4	128	1249.4	128		1249.4	162	1249.4	356		1249.4	178	1249.4	174
																													58.4	-70	51.3	-296	49.7	98		1252.18	142	1252.18	118		1252.18	168	1252.18	328		1252.18	182	1252.18	184
																													58.4	-70	51.3	-296	49.7	98		1254.97	134	1254.97	112		1254.97	178	1254.97	350		1254.97	178	1254.97	180
																													58.5	-70	51.3	-296	49.7	98		1257.75	134	1257.75	116		1257.75	174	1257.75	332		1257.75	178	1257.75	168
																													58.5	-70	51.4	-296	49.7	98		1260.53	138	1260.53	130		1260.53	170	1260.53	344		1260.53	188	1260.53	182
																													58.5	-63	51.4	-296	49.7	97		1263.32	120	1263.32	120		1263.32	168	1263.32	338		1263.32	170	1263.32	184
																													58.5	-70	51.4	-299	49.7	97		1266.1	120	1266.1	106		1266.1	176	1266.1	344		1266.1	176	1266.1	196
																													58.5	-70	51.4	-307	49.7	97		1268.88	138	1268.88	130		1268.88	154	1268.88	356		1268.88	190	1268.88	174
																													58.5	-72	51.4	-307	49.7	97		1271.66	126	1271.66	112		1271.66	184	1271.66	352		1271.66	174	1271.66	184
																													58.5	-77	51.4	-312	49.9	97		1274.44	132	1274.44	118		1274.44	164	1274.44	334		1274.44	200	1274.44	166
																													58.5	-77	51.4	-312	49.9	97		1277.21	140	1277.21	122		1277.21	184	1277.21	358		1277.21	194	1277.21	196
																													58.5	-62	51.5	-287	49.9	97		1279.99	124	1279.99	116		1279.99	178	1279.99	340		1279.99	178	1279.99	186
																													58.6	-69	51.5	-301	49.9	97		1282.77	144	1282.77	128		1282.77	182	1282.77	350		1282.77	186	1282.77	182
																													58.6	-69	51.5	-301	49.9	97		1285.54	138	1285.54	124		1285.54	186	1285.54	350		1285.54	196	1285.54	190
																													58.6	-74	51.5	-303	49.9	96		1288.31	132	1288.31	126		1288.31	176	1288.31	360		1288.31	188	1288.31	186
																													58.6	-74	51.6	-300	50	96		1291.09	144	1291.09	138		1291.09	182	1291.09	344		1291.09	184	1291.09	180
																													58.6	-70	51.6	-300	50	96		1293.86	140	1293.86	130		1293.86	184	1293.86	356		1293.86	192	1293.86	196
																													58.6	-76	51.6	-309	50	96		1296.63	136	1296.63	116		1296.63	166	1296.63	350		1296.63	208	1296.63	194
																													58.6	-76	51.6	-288	50	96		1299.4	140	1299.4	112		1299.4	188	1299.4	346		1299.4	210	1299.4	194
																													58.6	-73	51.6	-288	50	96		1302.17	132	1302.17	134		1302.17	188	1302.17	348		1302.17	204	1302.17	208
																													58.6	-73	51.7	-310	50.1	96		1304.93	126	1304.93	122		1304.93	186	1304.93	348		1304.93	210	1304.93	196
																													58.6	-73	51.7	-310	50.1	96		1307.7	126	1307.7	124		1307.7	200	1307.7	354		1307.7	228	1307.7	196
																													58.7	-76	51.7	-303	50.1	96		1310.47	128	1310.47	138		1310.47	178	1310.47	362		1310.47	224	1310.47	202
																													58.7	-78	51.7	-302	50.1	96		1313.23	132	1313.23	122		1313.23	174	1313.23	354		1313.23	200	1313.23	202
																													58.7	-78	51.7	-302	50.1	96		1315.99	148	1315.99	124		1315.99	200	1315.99	378		1315.99	196	1315.99	222
																													58.7	-67	51.7	-308	50.1	97		1318.75	138	1318.75	128		1318.75	196	1318.75	356		1318.75	210	1318.75	228
																													58.7	-76	51.8	-295	50.1	97		1321.52	126	1321.52	122		1321.52	192	1321.52	352		1321.52	210	1321.52	202
																													58.7	-76	51.8	-295	50.1	97		1324.28	140	1324.28	132		1324.28	192	1324.28	372		1324.28	210	1324.28	220
																													58.7	-76	51.8	-304	50.1	97		1327.04	134	1327.04	126		1327.04	200	1327.04	354		1327.04	222	1327.04	216
																													58.7	-76	51.8	-305	50.2	97		1329.8	134	1329.8	126		1329.8	190	1329.8	360		1329.8	220	1329.8	216
																													58.7	-73	51.8	-305	50.2	97		1332.55	130	1332.55	114		1332.55	194	1332.55	346		1332.55	224	1332.55	222
																													58.8	-83	51.8	-312	50.2	97		1335.31	142	1335.31	124		1335.31	194	1335.31	346		1335.31	228	1335.31	206
																													58.8	-83	51.8	-312	50.2	97		1338.06	142	1338.06	116		1338.06	188	1338.06	370		1338.06	230	1338.06	210
																													58.8	-77	51.9	-311	50.2	97		1340.82	138	1340.82	136		1340.82	184	1340.82	378		1340.82	242	1340.82	224
																													58.8	-84	51.9	-306	50.2	97		1343.57	136	1343.57	122		1343.57	194	1343.57	366		1343.57	240	1343.57	240
																													58.8	-84	51.9	-306	50.2	97		1346.33	148	1346.33	126		1346.33	174	1346.33	344		1346.33	226	1346.33	226
																													58.8	-80	51.9	-307	50.3	97		1349.08	138	1349.08	136		1349.08	192	1349.08	356		1349.08	228	1349.08	240
																													58.8	-87	51.9	-303	50.3	97		1351.83	148	1351.83	114		1351.83	202	1351.83	358		1351.83	228	1351.83	240
																													58.8	-87	51.9	-303	50.3	97		1354.58	132	1354.58	128		1354.58	206	1354.58	378		1354.58	252	1354.58	224
																													58.9	-85	52	-308	50.3	97		1357.33	144	1357.33	124		1357.33	198	1357.33	352		1357.33	240	1357.33	240
																													58.9	-85	52	-312	50.4	97		1360.07	148	1360.07	142		1360.07	188	1360.07	366		1360.07	232	1360.07	232
																													58.9	-83	52	-312	50.4	97		1362.82	122	1362.82	112		1362.82	188	1362.82	368		1362.82	218	1362.82	234
																													58.9	-83	52	-314	50.4	97		1365.57	136	1365.57	118		1365.57	214	1365.57	354		1365.57	242	1365.57	230
																													58.9	-83	52.1	-308	50.4	97		1368.31	134	1368.31	120		1368.31	216	1368.31	362		1368.31	224	1368.31	230
																													58.9	-80	52.1	-308	50.4	97		1371.05	140	1371.05	126		1371.05	202	1371.05	360		1371.05	230	1371.05	234
																													58.9	-84	52.1	-309	50.5	96		1373.8	134	1373.8	124		1373.8	182	1373.8	346		1373.8	224	1373.8	226
																													58.9	-84	52.1	-309	50.5	96		1376.54	130	1376.54	124		1376.54	212	1376.54	324		1376.54	236	1376.54	222
																													59	-82	52.1	-309	50.5	97		1379.28	134	1379.28	126		1379.28	190	1379.28	366		1379.28	248	1379.28	236
																													59	-85	52.2	-310	50.5	97		1382.02	158	1382.02	128		1382.02	196	1382.02	376		1382.02	222	1382.02	228
																													59	-85	52.2	-310	50.5	97		1384.76	140	1384.76	128		1384.76	198	1384.76	346		1384.76	222	1384.76	210
																													59	-88	52.2	-312	50.5	96		1387.49	138	1387.49	124		1387.49	196	1387.49	372		1387.49	212	1387.49	212
																													59	-87	52.2	-306	50.5	97		1390.23	132	1390.23	128		1390.23	182	1390.23	360		1390.23	214	1390.23	208
																													59	-87	52.2	-306	50.5	97		1392.97	152	1392.97	124		1392.97	208	1392.97	342		1392.97	210	1392.97	200
																													59	-89	52.2	-317	50.5	97		1395.7	144	1395.7	116		1395.7	202	1395.7	342		1395.7	206	1395.7	218
																													59	-89	52.3	-311	50.5	97		1398.44	132	1398.44	124		1398.44	196	1398.44	362		1398.44	232	1398.44	200
																													59.1	-88	52.3	-311	50.5	97		1401.17	140	1401.17	124		1401.17	188	1401.17	348		1401.17	218	1401.17	194
																													59.1	-90	52.3	-316	50.6	98		1403.9	134	1403.9	132		1403.9	196	1403.9	354		1403.9	202	1403.9	204
																													59.1	-90	52.3	-316	50.6	97		1406.63	130	1406.63	114		1406.63	196	1406.63	354		1406.63	214	1406.63	204
																													59.1	-89	52.3	-311	50.6	97		1409.36	122	1409.36	136		1409.36	192	1409.36	350		1409.36	194	1409.36	196
																													59.1	-89	52.4	-308	50.6	97		1412.09	144	1412.09	126		1412.09	204	1412.09	344		1412.09	194	1412.09	186
																													59.1	-89	52.4	-308	50.6	97		1414.82	144	1414.82	126		1414.82	192	1414.82	362		1414.82	198	1414.82	198
																													59.1	-89	52.4	-316	50.7	98		1417.54	142	1417.54	124		1417.54	196	1417.54	370		1417.54	204	1417.54	202
																													59.1	-89	52.4	-316	50.7	98		1420.27	138	1420.27	124		1420.27	192	1420.27	346		1420.27	196	1420.27	198
																													59.1	-89	52.4	-316	50.7	98		1423	148	1423	120		1423	170	1423	376		1423	188	1423	190
																													59.2	-101	52.4	-314	50.7	98		1425.72	140	1425.72	110		1425.72	186	1425.72	350		1425.72	194	1425.72	190
																													59.2	-101	52.5	-314	50.8	98		1428.44	130	1428.44	126		1428.44	204	1428.44	342		1428.44	198	1428.44	186
																													59.2	-94	52.5	-314	50.8	98		1431.16	134	1431.16	124		1431.16	174	1431.16	362		1431.16	198	1431.16	198
																													59.2	-93	52.5	-314	50.8	98		1433.89	136	1433.89	126		1433.89	182	1433.89	340		1433.89	190	1433.89	182
																													59.2	-93	52.5	-313	50.8	98		1436.6	142	1436.6	112		1436.6	194	1436.6	358		1436.6	172	1436.6	188
																													59.2	-87	52.5	-313	50.8	98		1439.32	136	1439.32	120		1439.32	178	1439.32	348		1439.32	198	1439.32	174
																													59.2	-91	52.6	-318	51	98		1442.04	144	1442.04	116		1442.04	192	1442.04	346		1442.04	204	1442.04	186
																													59.2	-91	52.6	-318	51	98		1444.76	146	1444.76	138		1444.76	186	1444.76	350		1444.76	198	1444.76	182
																													59.3	-95	52.6	-309	51	98		1447.48	140	1447.48	124		1447.48	202	1447.48	368		1447.48	198	1447.48	196
																													59.3	-98	52.6	-315	51	98		1450.19	132	1450.19	118		1450.19	188	1450.19	362		1450.19	184	1450.19	182
																													59.3	-98	52.6	-315	51	98		1452.9	140	1452.9	132		1452.9	166	1452.9	332		1452.9	204	1452.9	188
																													59.3	-93	52.6	-314	51	98		1455.62	134	1455.62	126		1455.62	184	1455.62	346		1455.62	162	1455.62	188
																													59.3	-93	52.7	-316	51.1	98		1458.33	136	1458.33	130		1458.33	182	1458.33	340		1458.33	196	1458.33	176
																													59.3	-94	52.7	-316	51.1	98		1461.04	144	1461.04	118		1461.04	176	1461.04	320		1461.04	192	1461.04	180
																													59.4	-95	52.7	-318	51.1	98		1463.75	126	1463.75	122		1463.75	190	1463.75	326		1463.75	192	1463.75	184
																													59.4	-95	52.7	-320	51.1	98		1466.46	126	1466.46	134		1466.46	184	1466.46	348		1466.46	184	1466.46	184
																													59.4	-95	52.7	-320	51.1	98		1469.17	128	1469.17	116		1469.17	188	1469.17	338		1469.17	200	1469.17	186
																													59.4	-96	52.8	-318	51.1	98		1471.88	132	1471.88	132		1471.88	174	1471.88	336		1471.88	188	1471.88	182
																													59.4	-96	52.8	-318	51.1	98		1474.58	128	1474.58	122		1474.58	190	1474.58	342		1474.58	194	1474.58	168
																													59.4	-95	52.8	-317	51.1	98		1477.29	122	1477.29	130		1477.29	190	1477.29	352		1477.29	184	1477.29	162
																													59.4	-99	52.9	-320	51.1	98		1479.99	130	1479.99	124		1479.99	198	1479.99	346		1479.99	200	1479.99	186
																													59.4	-99	52.9	-320	51.2	98		1482.69	124	1482.69	126		1482.69	176	1482.69	332		1482.69	202	1482.69	180
																													59.4	-99	52.9	-319	51.2	98		1485.4	148	1485.4	108		1485.4	168	1485.4	358		1485.4	182	1485.4	186
																													59.5	-104	52.9	-321	51.2	97		1488.1	138	1488.1	118		1488.1	186	1488.1	338		1488.1	192	1488.1	176
																													59.5	-104	52.9	-321	51.2	97		1490.8	140	1490.8	116		1490.8	180	1490.8	348		1490.8	180	1490.8	190
																													59.5	-88	52.9	-319	51.2	97		1493.5	132	1493.5	128		1493.5	178	1493.5	338		1493.5	192	1493.5	186
																													59.5	-88	53	-321	51.3	96		1496.2	138	1496.2	116		1496.2	190	1496.2	368		1496.2	200	1496.2	194
																													59.5	-102	53	-321	51.3	96		1498.9	132	1498.9	110		1498.9	182	1498.9	342		1498.9	206	1498.9	184
																													59.5	-97	53	-326	51.3	96		1501.59	136	1501.59	122		1501.59	198	1501.59	356		1501.59	204	1501.59	182
																													59.5	-97	53	-309	51.3	96		1504.29	128	1504.29	122		1504.29	194	1504.29	330		1504.29	186	1504.29	198
																													59.5	-110	53	-309	51.3	96		1506.98	132	1506.98	122		1506.98	178	1506.98	332		1506.98	202	1506.98	192
																													59.6	-97	53.1	-322	51.3	96		1509.68	146	1509.68	116		1509.68	178	1509.68	334		1509.68	190	1509.68	188
																													59.6	-97	53.1	-322	51.4	97		1512.37	130	1512.37	128		1512.37	176	1512.37	354		1512.37	208	1512.37	170
																													59.6	-106	53.1	-321	51.4	97		1515.06	138	1515.06	108		1515.06	176	1515.06	336		1515.06	198	1515.06	198
																													59.6	-101	53.1	-323	51.4	97		1517.75	138	1517.75	122		1517.75	188	1517.75	370		1517.75	196	1517.75	200
																													59.6	-101	53.1	-323	51.4	98		1520.44	128	1520.44	110		1520.44	194	1520.44	326		1520.44	192	1520.44	204
																													59.6	-100	53.1	-324	51.4	98		1523.13	140	1523.13	136		1523.13	200	1523.13	346		1523.13	222	1523.13	178
																													59.6	-100	53.2	-312	51.5	98		1525.82	128	1525.82	116		1525.82	184	1525.82	344		1525.82	190	1525.82	188
																													59.7	-103	53.2	-312	51.5	98		1528.5	124	1528.5	122		1528.5	182	1528.5	362		1528.5	200	1528.5	192
																													59.7	-103	53.2	-321	51.5	99		1531.19	142	1531.19	124		1531.19	182	1531.19	352		1531.19	198	1531.19	200
																													59.7	-103	53.2	-323	51.5	99		1533.87	146	1533.87	138		1533.87	180	1533.87	366		1533.87	204	1533.87	198
																													59.7	-103	53.2	-323	51.5	99		1536.56	138	1536.56	122		1536.56	162	1536.56	354		1536.56	208	1536.56	200
																													59.7	-99	53.3	-326	51.6	100		1539.24	126	1539.24	124		1539.24	188	1539.24	346		1539.24	216	1539.24	208
																													59.7	-99	53.3	-326	51.6	100		1541.92	142	1541.92	122		1541.92	182	1541.92	368		1541.92	214	1541.92	206
																													59.7	-114	53.3	-324	51.6	100		1544.6	126	1544.6	122		1544.6	178	1544.6	366		1544.6	214	1544.6	208
																													59.8	-95	53.3	-325	51.6	101		1547.28	140	1547.28	142		1547.28	178	1547.28	358		1547.28	212	1547.28	208
																													59.8	-95	53.3	-325	51.7	101		1549.96	146	1549.96	124		1549.96	216	1549.96	362		1549.96	206	1549.96	220
																													59.8	-108	53.4	-324	51.7	101		1552.64	150	1552.64	118		1552.64	200	1552.64	356		1552.64	228	1552.64	208
																													59.8	-106	53.4	-325	51.7	101		1555.32	138	1555.32	124		1555.32	186	1555.32	370		1555.32	222	1555.32	200
																													59.8	-106	53.4	-325	51.7	101		1557.99	146	1557.99	122		1557.99	198	1557.99	356		1557.99	214	1557.99	216
																													59.8	-113	53.4	-329	51.7	101		1560.67	140	1560.67	130		1560.67	198	1560.67	366		1560.67	210	1560.67	216
																													59.8	-113	53.5	-331	51.7	101		1563.34	120	1563.34	136		1563.34	186	1563.34	354		1563.34	242	1563.34	206
																													59.9	-100	53.5	-331	51.8	101		1566.02	136	1566.02	132		1566.02	184	1566.02	366		1566.02	236	1566.02	216
																													59.9	-107	53.5	-327	51.8	101		1568.69	126	1568.69	130		1568.69	178	1568.69	362		1568.69	220	1568.69	218
																													59.9	-107	53.5	-326	51.8	101		1571.36	140	1571.36	144		1571.36	180	1571.36	386		1571.36	226	1571.36	208
																													59.9	-108	53.5	-326	51.8	101		1574.03	148	1574.03	114		1574.03	194	1574.03	370		1574.03	244	1574.03	230
																													59.9	-111	53.6	-332	51.8	100		1576.7	126	1576.7	122		1576.7	190	1576.7	344		1576.7	226	1576.7	214
																													59.9	-111	53.6	-332	51.9	100		1579.37	134	1579.37	128		1579.37	186	1579.37	374		1579.37	248	1579.37	238
																													59.9	-107	53.6	-338	51.9	100		1582.04	130	1582.04	114		1582.04	188	1582.04	366		1582.04	234	1582.04	248
																													60	-108	53.6	-324	51.9	100		1584.7	136	1584.7	126		1584.7	178	1584.7	348		1584.7	252	1584.7	226
																													60	-108	53.6	-324	51.9	100		1587.37	130	1587.37	114		1587.37	184	1587.37	360		1587.37	234	1587.37	248
																													60	-113	53.6	-333	51.9	100		1590.03	154	1590.03	112		1590.03	184	1590.03	362		1590.03	252	1590.03	234
																													60	-113	53.7	-331	52	101		1592.7	130	1592.7	112		1592.7	194	1592.7	358		1592.7	258	1592.7	250
																													60	-110	53.7	-331	52	100		1595.36	136	1595.36	126		1595.36	188	1595.36	362		1595.36	254	1595.36	242
																													60	-117	53.7	-327	52	100		1598.02	148	1598.02	124		1598.02	176	1598.02	342		1598.02	262	1598.02	258
																													60	-117	53.7	-333	52	100		1600.68	126	1600.68	128		1600.68	192	1600.68	358		1600.68	254	1600.68	244
																													60.1	-112	53.7	-333	52	100		1603.34	126	1603.34	130		1603.34	188	1603.34	364		1603.34	256	1603.34	222
																													60.1	-111	53.8	-320	52.1	100		1606	116	1606	126		1606	190	1606	364		1606	252	1606	258
																													60.1	-111	53.8	-320	52.1	100		1608.66	132	1608.66	128		1608.66	192	1608.66	364		1608.66	234	1608.66	244
																													60.1	-113	53.8	-337	52.1	100		1611.32	126	1611.32	112		1611.32	192	1611.32	348		1611.32	252	1611.32	248
																													60.1	-112	53.8	-333	52.1	101		1613.97	130	1613.97	110		1613.97	198	1613.97	366		1613.97	256	1613.97	236
																													60.1	-112	53.8	-333	52.2	101		1616.63	130	1616.63	126		1616.63	190	1616.63	346		1616.63	238	1616.63	240
																													60.1	-114	53.9	-331	52.2	101		1619.28	132	1619.28	118		1619.28	204	1619.28	332		1619.28	240	1619.28	244
																													60.2	-111	53.9	-335	52.2	101		1621.93	140	1621.93	110		1621.93	208	1621.93	346		1621.93	238	1621.93	218
																													60.2	-111	53.9	-335	52.2	102		1624.59	136	1624.59	126		1624.59	188	1624.59	346		1624.59	234	1624.59	228
																													60.2	-115	53.9	-322	52.2	102		1627.24	142	1627.24	110		1627.24	188	1627.24	326		1627.24	224	1627.24	216
																													60.2	-115	54	-335	52.2	102		1629.89	142	1629.89	126		1629.89	180	1629.89	326		1629.89	220	1629.89	206
																													60.2	-113	54	-335	52.3	102		1632.54	132	1632.54	116		1632.54	186	1632.54	340		1632.54	208	1632.54	200
																													60.2	-121	54	-332	52.3	102		1635.19	122	1635.19	106		1635.19	172	1635.19	314		1635.19	190	1635.19	198
																													60.2	-121	54	-335	52.3	102		1637.83	126	1637.83	114		1637.83	172	1637.83	334		1637.83	188	1637.83	186
																													60.3	-119	54	-335	52.3	102		1640.48	140	1640.48	122		1640.48	180	1640.48	324		1640.48	200	1640.48	188
																													60.3	-112	54.1	-337	52.3	102		1643.13	130	1643.13	128		1643.13	180	1643.13	328		1643.13	184	1643.13	174
																													60.3	-112	54.1	-337	52.3	102		1645.77	122	1645.77	106		1645.77	180	1645.77	318		1645.77	164	1645.77	174
																													60.3	-117	54.1	-338	52.3	102		1648.42	124	1648.42	134		1648.42	160	1648.42	334		1648.42	178	1648.42	176
																													60.4	-113	54.1	-337	52.3	102		1651.06	126	1651.06	114		1651.06	168	1651.06	318		1651.06	162	1651.06	162
																													60.4	0	54.1	-337	52.3	102		1653.7	130	1653.7	128		1653.7	158	1653.7	338		1653.7	160	1653.7	168
																													60.4	-9	54.2	-339	52.3	102		1656.34	122	1656.34	118		1656.34	180	1656.34	334		1656.34	170	1656.34	154
																													60.4	-9	54.2	-339	52.5	102		1658.98	136	1658.98	118		1658.98	174	1658.98	298		1658.98	158	1658.98	150
																													60.4	-4	54.2	-339	52.5	103		1661.62	128	1661.62	122		1661.62	182	1661.62	316		1661.62	148	1661.62	164
																													60.4	-8	54.2	-347	52.5	103		1664.26	118	1664.26	126		1664.26	180	1664.26	308		1664.26	140	1664.26	140
																													60.4	-8	54.3	-335	52.5	102		1666.89	120	1666.89	112		1666.89	168	1666.89	320		1666.89	168	1666.89	146
																													60.4	-6	54.3	-335	52.6	102		1669.53	130	1669.53	130		1669.53	168	1669.53	292		1669.53	160	1669.53	152
																													60.5	-5	54.3	-341	52.6	102		1672.17	134	1672.17	126		1672.17	166	1672.17	306		1672.17	148	1672.17	152
																													60.5	-5	54.3	-341	52.6	102		1674.8	138	1674.8	116		1674.8	172	1674.8	314		1674.8	164	1674.8	148
																													60.5	-7	54.4	-343	52.6	102		1677.43	126	1677.43	116		1677.43	166	1677.43	320		1677.43	144	1677.43	148
																													60.5	-11	54.4	-341	52.6	102		1680.06	138	1680.06	130		1680.06	160	1680.06	312		1680.06	144	1680.06	134
																													60.5	-11	54.4	-341	52.6	102		1682.7	134	1682.7	122		1682.7	154	1682.7	310		1682.7	138	1682.7	148
																													60.5	1	54.4	-345	52.6	102		1685.33	126	1685.33	118		1685.33	150	1685.33	300		1685.33	146	1685.33	140
																													60.5	1	54.4	-332	52.6	102		1687.96	116	1687.96	116		1687.96	156	1687.96	304		1687.96	140	1687.96	156
																													60.6	-10	54.4	-332	52.6	102		1690.58	136	1690.58	112		1690.58	158	1690.58	306		1690.58	146	1690.58	144
																													60.6	-10	54.5	-340	52.6	102		1693.21	116	1693.21	130		1693.21	160	1693.21	304		1693.21	150	1693.21	132
																													60.6	-10	54.5	-341	52.6	102		1695.84	130	1695.84	128		1695.84	152	1695.84	306		1695.84	146	1695.84	140
																													60.6	-11	54.5	-341	52.8	102		1698.46	118	1698.46	116		1698.46	146	1698.46	312		1698.46	138	1698.46	142
																													60.7	-11	54.5	-342	52.8	102		1701.09	122	1701.09	128		1701.09	152	1701.09	332		1701.09	154	1701.09	154
																													60.7	-11	54.6	-344	52.8	102		1703.71	114	1703.71	134		1703.71	150	1703.71	310		1703.71	142	1703.71	144
																													60.7	-5	54.6	-344	52.8	102		1706.33	122	1706.33	126		1706.33	152	1706.33	314		1706.33	146	1706.33	134
																													60.7	-10	54.6	-338	52.8	102		1708.96	142	1708.96	114		1708.96	160	1708.96	314		1708.96	144	1708.96	126
																													60.7	-10	54.6	-338	52.9	101		1711.58	122	1711.58	122		1711.58	164	1711.58	308		1711.58	142	1711.58	140
																													60.7	-14	54.6	-347	52.9	101		1714.2	124	1714.2	126		1714.2	152	1714.2	296		1714.2	156	1714.2	138
																													60.7	-17	54.7	-345	52.9	101		1716.82	126	1716.82	106		1716.82	152	1716.82	298		1716.82	156	1716.82	134
																													60.7	-17	54.7	-345	52.9	101		1719.44	136	1719.44	132		1719.44	144	1719.44	310		1719.44	150	1719.44	142
																													60.8	-14	54.7	-346	52.9	101		1722.05	128	1722.05	122		1722.05	154	1722.05	300		1722.05	146	1722.05	140
																													60.8	-14	54.8	-347	53.1	101		1724.67	138	1724.67	120		1724.67	150	1724.67	312		1724.67	140	1724.67	146
																													60.8	-10	54.8	-347	53.1	101		1727.28	128	1727.28	122		1727.28	150	1727.28	306		1727.28	144	1727.28	140
																													60.8	-13	54.8	-343	53.1	101		1729.9	132	1729.9	132		1729.9	150	1729.9	284		1729.9	130	1729.9	144
																													60.8	-13	54.8	-349	53.1	101		1732.51	130	1732.51	110		1732.51	150	1732.51	304		1732.51	138	1732.51	144
																													60.8	-15	54.8	-349	53.1	101		1735.12	120	1735.12	126		1735.12	158	1735.12	316		1735.12	148	1735.12	142
																													60.9	-16	54.9	-349	53.1	101		1737.73	116	1737.73	122		1737.73	154	1737.73	308		1737.73	146	1737.73	132
																													60.9	-16	54.9	-349	53.1	101		1740.35	126	1740.35	136		1740.35	142	1740.35	308		1740.35	134	1740.35	152
																													60.9	-18	54.9	-350	53.1	101		1742.96	138	1742.96	118		1742.96	148	1742.96	300		1742.96	138	1742.96	144
																													60.9	-19	54.9	-349	53.1	101		1745.56	128	1745.56	132		1745.56	152	1745.56	296		1745.56	144	1745.56	138
																													60.9	-19	54.9	-349	53.1	101		1748.17	112	1748.17	126		1748.17	152	1748.17	296		1748.17	146	1748.17	142
																													61	-16	55	-348	53.2	101		1750.78	124	1750.78	126		1750.78	142	1750.78	316		1750.78	146	1750.78	136
																													61	-16	55	-349	53.2	101		1753.38	124	1753.38	124		1753.38	152	1753.38	300		1753.38	136	1753.38	146
																													61	-18	55	-349	53.2	101		1755.99	134	1755.99	118		1755.99	154	1755.99	286		1755.99	126	1755.99	126
																													61	-19	55	-350	53.2	101		1758.59	130	1758.59	130		1758.59	154	1758.59	308		1758.59	148	1758.59	144
																													61	-19	55.1	-356	53.2	101		1761.2	124	1761.2	118		1761.2	142	1761.2	306		1761.2	144	1761.2	140
																													61	-23	55.1	-356	53.3	102		1763.8	124	1763.8	116		1763.8	150	1763.8	302		1763.8	136	1763.8	144
																													61.1	-22	55.1	-352	53.3	102		1766.4	124	1766.4	118		1766.4	146	1766.4	306		1766.4	144	1766.4	134
																													61.1	-22	55.1	-351	53.3	102		1769	124	1769	142		1769	154	1769	330		1769	154	1769	148
																													61.1	-22	55.1	-351	53.3	102		1771.6	134	1771.6	110		1771.6	162	1771.6	310		1771.6	136	1771.6	150
																													61.1	-22	55.2	-352	53.3	102		1774.2	120	1774.2	128		1774.2	158	1774.2	310		1774.2	138	1774.2	126
																													61.1	-22	55.2	-352	53.4	102		1776.79	130	1776.79	124		1776.79	144	1776.79	308		1776.79	134	1776.79	134
																													61.1	-24	55.2	-352	53.4	103		1779.39	132	1779.39	132		1779.39	152	1779.39	300		1779.39	142	1779.39	136
																													61.2	-22	55.2	-353	53.4	103		1781.99	124	1781.99	122		1781.99	144	1781.99	292		1781.99	138	1781.99	146
																													61.2	-22	55.2	-353	53.4	103		1784.58	130	1784.58	108		1784.58	156	1784.58	308		1784.58	140	1784.58	134
																													61.2	-22	55.3	-356	53.4	103		1787.17	112	1787.17	126		1787.17	146	1787.17	308		1787.17	138	1787.17	128
																													61.2	-22	55.3	-351	53.4	103		1789.77	122	1789.77	124		1789.77	140	1789.77	296		1789.77	144	1789.77	130
																													61.2	-23	55.3	-351	53.5	103		1792.36	122	1792.36	126		1792.36	144	1792.36	292		1792.36	134	1792.36	134
																													61.2	-26	55.4	-354	53.5	103		1794.95	124	1794.95	124		1794.95	148	1794.95	310		1794.95	132	1794.95	138
																													61.2	-26	55.4	-355	53.5	103		1797.54	124	1797.54	128		1797.54	150	1797.54	308		1797.54	142	1797.54	130
																													61.3	-33	55.4	-355	53.5	103		1800.13	124	1800.13	118		1800.13	154	1800.13	304		1800.13	134	1800.13	128
																													61.3	-26	55.4	-356	53.5	103		1802.72	114	1802.72	110		1802.72	158	1802.72	314		1802.72	126	1802.72	142
																													61.3	-26	55.4	-356	53.6	103		1805.3	116	1805.3	112		1805.3	154	1805.3	298		1805.3	148	1805.3	142
																													61.3	-17	55.5	-352	53.6	102		1807.89	120	1807.89	112		1807.89	142	1807.89	290		1807.89	136	1807.89	126
																													61.4	-27	55.5	-354	53.6	102		1810.48	132	1810.48	132		1810.48	144	1810.48	308		1810.48	144	1810.48	126
																													61.4	-27	55.5	-354	53.6	102		1813.06	132	1813.06	134		1813.06	146	1813.06	300		1813.06	136	1813.06	118
																													61.4	-27	55.5	-354	53.7	102		1815.64	114	1815.64	120		1815.64	140	1815.64	282		1815.64	138	1815.64	134
																													61.4	-27	55.6	-358	53.7	102		1818.23	120	1818.23	114		1818.23	150	1818.23	290		1818.23	140	1818.23	120
																													61.4	-29	55.6	-358	53.7	101		1820.81	118	1820.81	130		1820.81	148	1820.81	298		1820.81	142	1820.81	134
																													61.4	-31	55.6	-359	53.7	101		1823.39	134	1823.39	114		1823.39	154	1823.39	308		1823.39	128	1823.39	142
																													61.4	-31	55.6	-354	53.7	101		1825.97	116	1825.97	126		1825.97	158	1825.97	306		1825.97	126	1825.97	126
																													61.5	-20	55.6	-354	53.9	101		1828.55	126	1828.55	116		1828.55	144	1828.55	306		1828.55	130	1828.55	130
																													61.5	-30	55.7	-358	53.9	101		1831.12	126	1831.12	120		1831.12	130	1831.12	292		1831.12	132	1831.12	114
																													61.5	-30	55.7	-358	53.9	100		1833.7	122	1833.7	118		1833.7	152	1833.7	312		1833.7	146	1833.7	134
																													61.5	-30	55.7	-358	53.9	100		1836.28	126	1836.28	110		1836.28	142	1836.28	312		1836.28	148	1836.28	144
																													61.6	-31	55.8	-362	53.9	100		1838.85	122	1838.85	124		1838.85	148	1838.85	312		1838.85	120	1838.85	126
																													61.6	-31	55.8	-362	53.9	100		1841.43	132	1841.43	132		1841.43	150	1841.43	304		1841.43	138	1841.43	130
																													61.6	-34	55.8	-360	54	99		1844	118	1844	118		1844	150	1844	314		1844	134	1844	136
																													61.6	-35	55.8	-361	54	99		1846.57	122	1846.57	116		1846.57	130	1846.57	304		1846.57	130	1846.57	134
																													61.6	-35	55.8	-361	54	99		1849.14	122	1849.14	126		1849.14	144	1849.14	286		1849.14	130	1849.14	118
																													61.6	-30	55.9	-358	54	99		1851.71	138	1851.71	118		1851.71	128	1851.71	296		1851.71	142	1851.71	138
																													61.6	-30	55.9	-360	54	99		1854.28	120	1854.28	122		1854.28	150	1854.28	296		1854.28	144	1854.28	128
																													61.7	-34	55.9	-360	54.1	99		1856.85	126	1856.85	114		1856.85	146	1856.85	308		1856.85	132	1856.85	132
																													61.7	-32	55.9	-358	54.1	98		1859.42	118	1859.42	130		1859.42	132	1859.42	324		1859.42	136	1859.42	128
																													61.7	-32	56	-367	54.1	98		1861.99	138	1861.99	120		1861.99	146	1861.99	290		1861.99	126	1861.99	138
																													61.7	-41	56	-367	54.1	98		1864.55	122	1864.55	122		1864.55	144	1864.55	310		1864.55	130	1864.55	134
																													61.7	-25	56	-362	54.1	98		1867.12	118	1867.12	124		1867.12	146	1867.12	300		1867.12	132	1867.12	138
																													61.7	-25	56	-362	54.2	98		1869.68	120	1869.68	124		1869.68	140	1869.68	294		1869.68	138	1869.68	126
																													61.8	-34	56	-360	54.2	98		1872.24	134	1872.24	128		1872.24	144	1872.24	300		1872.24	128	1872.24	136
																													61.8	-35	56.1	-363	54.2	98		1874.81	126	1874.81	122		1874.81	150	1874.81	300		1874.81	142	1874.81	126
																													61.8	-35	56.1	-363	54.2	97		1877.37	114	1877.37	126		1877.37	144	1877.37	302		1877.37	128	1877.37	132
																													61.8	-33	56.1	-361	54.3	97		1879.93	118	1879.93	118		1879.93	146	1879.93	302		1879.93	136	1879.93	110
																													61.8	-33	56.1	-372	54.3	97		1882.49	134	1882.49	114		1882.49	144	1882.49	284		1882.49	126	1882.49	142
																													61.9	-42	56.1	-372	54.3	96		1885.05	122	1885.05	124		1885.05	148	1885.05	290		1885.05	134	1885.05	134
																													61.9	-29	56.2	-360	54.3	96		1887.6	132	1887.6	136		1887.6	136	1887.6	274		1887.6	136	1887.6	124
																													61.9	-29	56.2	-364	54.3	96		1890.16	130	1890.16	118		1890.16	128	1890.16	300		1890.16	128	1890.16	138
																													61.9	-39	56.2	-364	54.3	96		1892.72	130	1892.72	114		1892.72	140	1892.72	308		1892.72	128	1892.72	132
																													62	-37	56.2	-364	54.4	96		1895.27	132	1895.27	122		1895.27	144	1895.27	288		1895.27	124	1895.27	124
																													62	-37	56.2	-364	54.4	96		1897.82	126	1897.82	128		1897.82	148	1897.82	288		1897.82	150	1897.82	122
																													62	-43	56.3	-362	54.4	96		1900.38	116	1900.38	126		1900.38	136	1900.38	288		1900.38	138	1900.38	142
																													62	-44	56.3	-367	54.4	96		1902.93	124	1902.93	98		1902.93	140	1902.93	294		1902.93	140	1902.93	114
																													62	-44	56.3	-367	54.4	96		1905.48	112	1905.48	102		1905.48	148	1905.48	294		1905.48	134	1905.48	128
																													62	-44	56.4	-358	54.5	96		1908.03	116	1908.03	124		1908.03	142	1908.03	296		1908.03	138	1908.03	140
																													62.1	-41	56.4	-368	54.5	96		1910.58	120	1910.58	124		1910.58	154	1910.58	294		1910.58	138	1910.58	126
																													62.1	-41	56.4	-368	54.5	96		1913.13	114	1913.13	124		1913.13	152	1913.13	310		1913.13	130	1913.13	134
																													62.1	-35	56.4	-369	54.5	96		1915.68	114	1915.68	114		1915.68	142	1915.68	300		1915.68	132	1915.68	118
																													62.1	-35	56.5	-365	54.5	96		1918.22	122	1918.22	120		1918.22	140	1918.22	312		1918.22	130	1918.22	122
																													62.1	-39	56.5	-365	54.6	96		1920.77	116	1920.77	122		1920.77	132	1920.77	282		1920.77	126	1920.77	132
																													62.1	-41	56.5	-369	54.6	96		1923.31	126	1923.31	136		1923.31	146	1923.31	312		1923.31	130	1923.31	120
																													62.1	-41	56.6	-354	54.6	96		1925.86	122	1925.86	116		1925.86	138	1925.86	288		1925.86	134	1925.86	132
																													62.2	-43	56.6	-354	54.6	97		1928.4	114	1928.4	122		1928.4	138	1928.4	294		1928.4	124	1928.4	130
																													62.2	-42	56.6	-369	54.7	97		1930.94	142	1930.94	126		1930.94	144	1930.94	282		1930.94	130	1930.94	142
																													62.2	-42	56.6	-369	54.7	97		1933.48	134	1933.48	126		1933.48	138	1933.48	308		1933.48	142	1933.48	140
																													62.2	-46	56.6	-363	54.7	97		1936.02	116	1936.02	116		1936.02	138	1936.02	282		1936.02	114	1936.02	124
																													62.3	-41	56.7	-377	54.7	97		1938.56	122	1938.56	116		1938.56	142	1938.56	300		1938.56	132	1938.56	134
																													62.3	-41	56.7	-377	54.7	97		1941.1	134	1941.1	138		1941.1	146	1941.1	286		1941.1	124	1941.1	134
																													62.3	-46	56.7	-371	54.7	97		1943.64	122	1943.64	124		1943.64	140	1943.64	304		1943.64	114	1943.64	118
																													62.3	-46	56.8	-374	54.7	97		1946.17	116	1946.17	122		1946.17	140	1946.17	304		1946.17	130	1946.17	128
																													62.3	-36	56.8	-374	54.9	97		1948.71	124	1948.71	120		1948.71	138	1948.71	304		1948.71	140	1948.71	134
																													62.3	-43	56.8	-368	54.9	97		1951.24	120	1951.24	130		1951.24	132	1951.24	298		1951.24	116	1951.24	138
																													62.3	-43	56.8	-365	54.9	97		1953.78	128	1953.78	114		1953.78	146	1953.78	306		1953.78	128	1953.78	132
																													62.4	-42	56.8	-365	54.9	97		1956.31	120	1956.31	116		1956.31	136	1956.31	306		1956.31	126	1956.31	134
																													62.4	-53	56.9	-371	55	97		1958.84	134	1958.84	132		1958.84	150	1958.84	306		1958.84	122	1958.84	144
																													62.4	-53	56.9	-371	55	97		1961.37	116	1961.37	140		1961.37	114	1961.37	306		1961.37	124	1961.37	132
																													62.4	-48	56.9	-375	55	97		1963.9	118	1963.9	118		1963.9	146	1963.9	300		1963.9	136	1963.9	128
																													62.5	-38	56.9	-373	55	96		1966.43	126	1966.43	124		1966.43	142	1966.43	296		1966.43	136	1966.43	126
																													62.5	-38	56.9	-373	55	96		1968.96	108	1968.96	128		1968.96	144	1968.96	300		1968.96	134	1968.96	122
																													62.5	-45	57	-372	55.1	96		1971.49	124	1971.49	116		1971.49	150	1971.49	276		1971.49	120	1971.49	128
																													62.5	-50	57	-377	55.1	96		1974.01	122	1974.01	126		1974.01	134	1974.01	298		1974.01	140	1974.01	124
																													62.5	-50	57	-377	55.1	96		1976.54	124	1976.54	114		1976.54	134	1976.54	312		1976.54	144	1976.54	116
																													62.6	-46	57	-375	55.1	95		1979.06	130	1979.06	130		1979.06	146	1979.06	302		1979.06	138	1979.06	132
																													62.6	-46	57.1	-372	55.1	95		1981.59	132	1981.59	122		1981.59	146	1981.59	292		1981.59	128	1981.59	148
																													62.6	-48	57.1	-372	55.1	95		1984.11	98	1984.11	124		1984.11	136	1984.11	310		1984.11	140	1984.11	118
																													62.6	-47	57.1	-373	55.1	95		1986.63	130	1986.63	116		1986.63	148	1986.63	306		1986.63	126	1986.63	128
																													62.6	-47	57.2	-373	55.1	95		1989.15	120	1989.15	124		1989.15	148	1989.15	296		1989.15	134	1989.15	122
																													62.7	-49	57.2	-373	55.1	95		1991.67	118	1991.67	132		1991.67	140	1991.67	302		1991.67	120	1991.67	140
																													62.7	-49	57.2	-378	55.1	95		1994.19	132	1994.19	114		1994.19	154	1994.19	290		1994.19	122	1994.19	122
																													62.7	-49	57.2	-378	55.1	95		1996.71	126	1996.71	120		1996.71	134	1996.71	294		1996.71	134	1996.71	124
																													62.7	-50	57.2	-372	55.3	95		1999.23	128	1999.23	106		1999.23	138	1999.23	294		1999.23	126	1999.23	132
																													62.8	-50	57.3	-378	55.3	95
																													62.8	-50	57.3	-378	55.3	95
																													62.8	-48	57.3	-375	55.3	95
																													62.8	-48	57.4	-377	55.3	95
																													62.8	-50	57.4	-377	55.4	95
																													62.9	-47	57.4	-378	55.4	95
																													62.9	-47	57.4	-376	55.4	95
																													62.9	-65	57.4	-376	55.4	95
																													62.9	-39	57.5	-385	55.5	95
																													62.9	-39	57.5	-385	55.5	95
																													63	-57	57.5	-381	55.5	96
																													63	-49	57.6	-382	55.5	96
																													63	-49	57.6	-382	55.5	96
																													63	-56	57.6	-380	55.6	96
																													63.1	-57	57.6	-381	55.6	96
																													63.1	-57	57.6	-381	55.6	96
																													63.1	-53	57.7	-382	55.6	96
																													63.1	-53	57.7	-389	55.6	96
																													63.1	-52	57.7	-389	55.6	96
																													63.2	-58	57.7	-374	55.8	96
																													63.2	-58	57.8	-374	55.8	96
																													63.2	-56	57.8	-382	55.8	96
																													63.2	-55	57.8	-387	55.8	96
																													63.2	-55	57.8	-387	55.8	96
																													63.2	-55	57.9	-384	55.9	96
																													63.3	-57	57.9	-397	55.9	96
																													63.3	-57	57.9	-397	55.9	96
																													63.3	-54	58	-388	55.9	96
																													63.3	-54	58	-382	55.9	96
																													63.3	-57	58	-382	55.9	96
																													63.4	-44	58	-390	55.9	96
																													63.4	-44	58.1	-388	55.9	96
																													63.4	-58	58.1	-388	55.9	96
																													63.4	-53	58.1	-390	56	95
																													63.4	-53	58.1	-390	56	95
																													63.5	-63	58.2	-392	56	95
																													63.5	-60	58.2	-392	56	95
																													63.5	-60	58.2	-392	56	95
																													63.5	-61	58.2	-389	56.1	95
																													63.5	-61	58.3	-386	56.1	95
																													63.6	-60	58.3	-386	56.1	95
																													63.6	-61	58.3	-390	56.1	95
																													63.6	-61	58.3	-392	56.1	95
																													63.6	-59	58.3	-392	56.1	95
																													63.7	-69	58.4	-396	56.3	95
																													63.7	-69	58.4	-396	56.3	95
																													63.7	-54	58.4	-392	56.3	95
																													63.7	-62	58.5	-398	56.3	96
																													63.7	-62	58.5	-398	56.3	96
																													63.8	-62	58.5	-404	56.4	96
																													63.8	-62	58.6	-391	56.4	96
																													63.8	-62	58.6	-391	56.4	96
																													63.8	-61	58.6	-395	56.4	96
																													63.8	-61	58.7	-395	56.5	96
																													63.9	-63	58.7	-395	56.5	96
																													63.9	-63	58.7	-397	56.5	96
																													63.9	-63	58.7	-407	56.5	96
																													63.9	-66	58.7	-407	56.5	96
																													64	-66	58.8	-392	56.6	96
																													64	-66	58.8	-392	56.6	96
																													64	-73	58.8	-399	56.6	96
																													64	-65	58.8	-396	56.6	97
																													64	-65	58.8	-396	56.6	97
																													64.1	-67	58.9	-398	56.6	97
																													64.1	-67	58.9	-406	56.7	96
																													64.1	-66	58.9	-406	56.7	96
																													64.1	-70	59	-404	56.7	96
																													64.1	-70	59	-404	56.7	96
																													64.2	-68	59	-404	56.7	96
																													64.2	-71	59.1	-403	56.9	96
																													64.2	-71	59.1	-403	56.9	96
																													64.2	-71	59.1	-402	56.9	96
																													64.3	-75	59.2	-406	56.9	96
																													64.3	-75	59.2	-406	56.9	96
																													64.3	-72	59.2	-391	56.9	96
																													64.3	-70	59.2	-404	56.9	96
																													64.3	-70	59.2	-404	56.9	96
																													64.4	-76	59.3	-411	56.9	96
																													64.4	-76	59.3	-408	57	96
																													64.4	-71	59.3	-408	57	96
																													64.5	-75	59.4	-413	57	96
																													64.5	-75	59.4	-399	57	96
																													64.5	-58	59.4	-399	57	96
																													64.5	-71	59.4	-402	57	96
																													64.5	-71	59.4	-402	57.2	96
																													64.6	-73	59.5	-408	57.2	96
																													64.6	-77	59.5	-407	57.2	96
																													64.6	-77	59.5	-407	57.2	96
																													64.6	-73	59.6	-408	57.2	96
																													64.6	-73	59.6	-400	57.3	96
																													64.7	-79	59.6	-400	57.3	96
																													64.7	-73	59.7	-408	57.3	96
																													64.7	-73	59.7	-412	57.3	96
																													64.7	-73	59.7	-412	57.3	96
																													64.8	-75	59.7	-411	57.4	96
																													64.8	-75	59.7	-411	57.4	96
																													64.8	-67	59.8	-414	57.4	96
																													64.8	-74	59.8	-398	57.4	96
																													64.8	-74	59.8	-398	57.5	95
																													64.9	-80	59.9	-417	57.5	95
																													64.9	-76	59.9	-415	57.5	95
																													64.9	-69	59.9	-415	57.5	95
																													64.9	-81	60	-420	57.5	95
																													64.9	-81	60	-417	57.5	95
																													65	-79	60	-417	57.5	95
																													65	-67	60.1	-402	57.6	94
																													65	-67	60.1	-402	57.6	94
																													65	-79	60.1	-418	57.6	94
																													65.1	-80	60.1	-416	57.6	94
																													65.1	-80	60.1	-416	57.7	94
																													65.1	-87	60.2	-417	57.7	94
																													65.1	-73	60.2	-420	57.7	94
																													65.1	-73	60.2	-420	57.7	94
																													65.2	-79	60.3	-423	57.7	94
																													65.2	-79	60.3	-418	57.8	95
																													65.2	-81	60.3	-418	57.8	95
																													65.2	-85	60.4	-425	57.8	95
																													65.2	-85	60.4	-419	57.8	95
																													65.3	-86	60.4	-419	57.8	95
																													65.3	-77	60.5	-418	57.9	95
																													65.3	-77	60.5	-418	57.9	95
																													65.3	-83	60.5	-419	57.9	95
																													65.4	-85	60.5	-421	57.9	95
																													65.4	-85	60.5	-421	57.9	95
																													65.4	-95	60.6	-427	57.9	95
																													65.4	-95	60.6	-428	58.1	95
																													65.5	-80	60.6	-428	58.1	95
																													65.5	-90	60.7	-424	58.1	95
																													65.5	-90	60.7	-421	58.1	95
																													65.5	-85	60.7	-421	58.1	95
																													65.6	-87	60.8	-422	58.2	95
																													65.6	-87	60.8	-422	58.2	95
																													65.6	-91	60.8	-427	58.2	95
																													65.7	-82	60.9	-431	58.2	95
																													65.7	-82	60.9	-431	58.2	95
																													65.7	-89	60.9	-433	58.2	95
																													65.7	-86	60.9	-427	58.2	95
																													65.7	-86	60.9	-427	58.2	95
																													65.8	-90	61	-424	58.2	95
																													65.8	-90	61	-428	58.4	96
																													65.8	-87	61	-428	58.4	96
																													65.8	-92	61.1	-433	58.4	96
																													65.8	-92	61.1	-427	58.4	96
																													65.9	-88	61.1	-427	58.4	97
																													65.9	-92	61.2	-428	58.4	97
																													65.9	-92	61.2	-428	58.5	97
																													66	-95	61.2	-437	58.5	97
																													66	-87	61.3	-431	58.5	97
																													66	-87	61.3	-431	58.5	96
																													66	-93	61.3	-448	58.5	96
																													66	-93	61.3	-433	58.6	96
																													66.1	-93	61.3	-433	58.6	96
																													66.1	-93	61.4	-429	58.6	96
																													66.1	-93	61.4	-439	58.6	95
																													66.1	-84	61.4	-439	58.8	95
																													66.2	-92	61.5	-429	58.8	95
																													66.2	-92	61.5	-429	58.8	95
																													66.2	-93	61.5	-450	58.8	95
																													66.2	-91	61.6	-435	58.8	95
																													66.2	-91	61.6	-435	58.8	94
																													66.3	-102	61.6	-437	58.8	94
																													66.3	-95	61.7	-434	58.8	94
																													66.3	-95	61.7	-434	58.8	94
																													66.4	-94	61.7	-435	58.8	94
																													66.4	-94	61.7	-442	58.8	94
																													66.4	-92	61.7	-442	59	94
																													66.5	-104	61.8	-440	59	94
																													66.5	-104	61.8	-442	59	94
																													66.5	-98	61.8	-442	59	94
																													66.5	-101	61.9	-438	59	94
																													66.5	-101	61.9	-438	59.2	94
																													66.6	-98	61.9	-443	59.2	94
																													66.6	-95	62	-438	59.2	94
																													66.6	-95	62	-438	59.2	94
																													66.7	-99	62	-448	59.2	94
																													66.7	-99	62.1	-437	59.2	94
																													66.7	-93	62.1	-437	59.2	94
																													66.7	-99	62.1	-439	59.2	94
																													66.7	-99	62.2	-442	59.2	95
																													66.8	-97	62.2	-442	59.3	95
																													66.8	-105	62.2	-441	59.3	95
																													66.8	-105	62.2	-441	59.3	94
																													66.8	-98	62.3	-445	59.3	94
																													66.9	-106	62.3	-444	59.3	94
																													66.9	-106	62.3	-444	59.3	95
																													66.9	-100	62.4	-441	59.4	95
																													67	-102	62.4	-447	59.4	95
																													67	-102	62.4	-447	59.4	95
																													67	-100	62.4	-445	59.4	95
																													67	-100	62.5	-447	59.4	95
																													67	-106	62.5	-447	59.6	95
																													67.1	-105	62.5	-447	59.6	95
																													67.1	-105	62.6	-445	59.6	94
																													67.1	-109	62.6	-445	59.6	94
																													67.1	-111	62.6	-448	59.6	94
																													67.1	-111	62.6	-448	59.6	94
																													67.2	-108	62.7	-448	59.6	93
																													67.2	-104	62.7	-448	59.6	93
																													67.2	-104	62.7	-448	59.6	93
																													67.3	-111	62.8	-448	59.8	92
																													67.3	-102	62.8	-449	59.8	92
																													67.3	-102	62.8	-449	59.8	92
																													67.3	-111	62.9	-450	59.8	92
																													67.3	-111	62.9	-452	59.8	92
																													67.4	-93	62.9	-452	59.8	92
																													67.4	-112	63	-452	59.8	92
																													67.4	-112	63	-454	60	91
																													67.5	-106	63	-455	60	91
																													67.5	-113	63.1	-452	60	91
																													67.5	-113	63.1	-452	60	90
																													67.5	-110	63.1	-451	60.1	90
																													67.6	-112	63.1	-459	60.1	90
																													67.6	-112	63.1	-459	60.1	90
																													67.6	-108	63.2	-454	60.1	90
																													67.6	-108	63.2	-454	60.1	90
																													67.6	-108	63.2	-454	60.1	90
																													67.7	-115	63.3	-455	60.1	90
																													67.7	-115	63.3	-455	60.1	91
																													67.7	-108	63.3	-455	60.1	90
																													67.8	-115	63.4	-460	60.1	90
																													67.8	-115	63.4	-460	60.3	90
																													67.8	-112	63.4	-458	60.3	90
																													67.8	-117	63.5	-459	60.3	90
																													67.8	-117	63.5	-459	60.3	89
																													67.9	-115	63.5	-454	60.3	89
																													67.9	-115	63.5	-461	60.3	89
																													67.9	-114	63.5	-461	60.4	90
																													68	-112	63.6	-466	60.4	89
																													68	-112	63.6	-450	60.4	89
																													68	-111	63.6	-450	60.4	89
																													68.1	-112	63.7	-460	60.4	89
																													68.1	-112	63.7	-460	60.6	89
																													68.1	-115	63.8	-462	60.6	89
																													68.2	-113	63.8	-463	60.6	89
																													68.2	-113	63.8	-463	60.6	89
																													68.2	-114	63.8	-460	60.7	89
																													68.2	-113	63.9	-470	60.7	89
																													68.2	-113	63.9	-470	60.7	89
																													68.3	-119	63.9	-453	60.7	89
																													68.3	-119	64	-469	60.7	89
																													68.3	-116	64	-469	60.8	89
																													68.3	-114	64	-467	60.8	89
																													68.3	-114	64.1	-467	60.8	89
																													68.4	-110	64.1	-467	60.8	89
																													68.4	-120	64.1	-475	60.8	89
																													68.4	-120	64.1	-475	61	89
																													68.5	-113	64.2	-458	61	89
																													68.5	-108	64.2	-469	61	89
																													68.5	-108	64.2	-469	61	89
																													68.6	-117	64.2	-466	61	89
																													68.6	-117	64.3	-476	61	89
																													68.6	-116	64.3	-476	61.1	89
																													68.7	-118	64.3	-477	61.1	88
																													68.7	-118	64.4	-459	61.1	88
																													68.7	-110	64.4	-459	61.1	88
																													68.7	-116	64.5	-475	61.2	88
																													68.7	-116	64.5	-475	61.2	88
																													68.8	-112	64.5	-469	61.2	88
																													68.8	-120	64.5	-474	61.2	88
																													68.8	-120	64.5	-474	61.2	88
																													68.8	-115	64.6	-478	61.4	88
																													68.9	-118	64.6	-477	61.4	88
																													68.9	-118	64.6	-477	61.4	88
																													68.9	-118	64.7	-477	61.4	88
																													68.9	-118	64.7	-481	61.4	88
																													69	-119	64.7	-481	61.5	88
																													69	-128	64.8	-483	61.5	88
																													69	-128	64.8	-474	61.5	88
																													69.1	-113	64.8	-474	61.5	88
																													69.1	-125	64.9	-478	61.5	88
																													69.1	-125	64.9	-478	61.5	88
																													69.1	-114	64.9	-475	61.6	88
																													69.2	-119	65	-487	61.6	88
																													69.2	-119	65	-487	61.6	88
																													69.2	-120	65	-481	61.6	87
																													69.2	-120	65.1	-482	61.6	87
																													69.3	-115	65.1	-482	61.7	87
																													69.3	-123	65.1	-484	61.7	87
																													69.3	-123	65.2	-484	61.7	87
																													69.3	-121	65.2	-484	61.7	87
																													69.4	-122	65.2	-485	62	87
																													69.4	-122	65.2	-485	62	87
																													69.4	-118	65.2	-488	62	87
																													69.5	-122	65.3	-496	62	86
																													69.5	-122	65.3	-496	62	86
																													69.5	-122	65.4	-488	62.1	86
																													69.6	-123	65.4	-496	62.1	86
																													69.6	-123	65.4	-496	62.1	87
																													69.6	-126	65.5	-488	62.1	87
																													69.6	-126	65.5	-494	62.1	87
																													69.6	-129	65.5	-494	62.1	87
																													69.7	-123	65.5	-491	62.2	87
																													69.7	-123	65.6	-491	62.2	87
																													69.7	-125	65.6	-489	62.2	87
																													69.8	-123	65.7	-490	62.2	87
																													69.8	-123	65.7	-490	62.2	87
																													69.8	-128	65.7	-497	62.3	88
																													69.8	-120	65.8	-500	62.3	88
																													69.8	-120	65.8	-500	62.3	88
																													69.9	-130	65.8	-493	62.3	88
																													69.9	-130	65.8	-494	62.3	88
																													69.9	-127	65.8	-494	62.5	88
																													70	-130	65.9	-496	62.5	88
																													70	-130	66	-492	62.5	88
																													70	-128	66	-492	62.5	88
																													70.1	-119	66	-509	62.6	88
																													70.1	-119	66	-509	62.6	88
																													70.1	-128	66.1	-500	62.6	88
																													70.2	-130	66.1	-500	62.6	88
																													70.2	-130	66.1	-500	62.6	88
																													70.2	-131	66.1	-499	62.6	88
																													70.2	-131	66.2	-502	62.7	88
																													70.2	-119	66.2	-502	62.7	88
																													70.3	-128	66.2	-504	62.7	87
																													70.3	-128	66.3	-503	62.7	87
																													70.3	-130	66.3	-503	62.7	87
																													70.3	-131	66.4	-504	62.9	87
																													70.3	-131	66.4	-504	62.9	87
																													70.4	-123	66.4	-503	62.9	87
																													70.4	-127	66.4	-504	62.9	87
																													70.4	-127	66.4	-504	62.9	87
																													70.5	-129	66.5	-506	63	87
																													70.5	-138	66.5	-506	63	88
																													70.5	-138	66.5	-506	63	88
																													70.6	-124	66.6	-507	63	88
																													70.6	-124	66.7	-508	63.2	88
																													70.6	-131	66.7	-508	63.2	88
																													70.7	-136	66.7	-506	63.2	88
																													70.7	-136	66.7	-512	63.2	88
																													70.7	-138	66.7	-512	63.2	88
																													70.7	-126	66.8	-506	63.2	88
																													70.7	-126	66.8	-506	63.2	88
																													70.8	-134	66.8	-504	63.3	89
																													70.8	-136	66.9	-515	63.3	89
																													70.8	-136	66.9	-515	63.3	89
																													70.9	-143	67	-509	63.3	89
																													70.9	-143	67	-514	63.5	88
																													70.9	-134	67	-514	63.5	88
																													71	-135	67	-511	63.5	88
																													71	-135	67.1	-510	63.5	88
																													71	-139	67.1	-510	63.5	88
																													71.1	-145	67.1	-513	63.7	87
																													71.1	-145	67.1	-513	63.7	87
																													71.1	-134	67.2	-514	63.7	87
																													71.1	-137	67.3	-520	63.7	86
																													71.1	-137	67.3	-520	63.7	86
																													71.2	-142	67.3	-519	63.8	86
																													71.2	-140	67.3	-517	63.8	85
																													71.2	-140	67.3	-517	63.8	85
																													71.3	-142	67.4	-517	63.8	85
																													71.3	-142	67.4	-514	63.8	84
																													71.3	-135	67.4	-514	63.8	84
																													71.4	-138	67.5	-523	63.9	84
																													71.4	-138	67.6	-518	63.9	84
																													71.4	-137	67.6	-518	63.9	84
																													71.5	-143	67.6	-520	63.9	84
																													71.5	-143	67.6	-520	63.9	84
																													71.5	-133	67.6	-516	64.1	84
																													71.5	-137	67.7	-529	64.1	83
																													71.5	-137	67.7	-529	64.1	83
																													71.6	-142	67.7	-522	64.1	83
																													71.6	-142	67.8	-521	64.2	83
																													71.7	-139	67.8	-521	64.2	83
																													71.7	-147	67.9	-524	64.2	83
																													71.7	-147	67.9	-521	64.2	83
																													71.8	-136	67.9	-521	64.2	83
																													71.8	-144	67.9	-534	64.4	83
																													71.8	-144	67.9	-534	64.4	83
																													71.8	-145	68	-515	64.4	83
																													71.9	-146	68.1	-527	64.4	83
																													71.9	-146	68.1	-527	64.4	83
																													71.9	-136	68.1	-521	64.4	83
																													72	-143	68.2	-540	64.5	82
																													72	-143	68.2	-540	64.5	82
																													72	-142	68.2	-525	64.5	82
																													72	-142	68.2	-529	64.5	82
																													72.1	-145	68.2	-529	64.5	82
																													72.1	-138	68.3	-528	64.6	82
																													72.1	-138	68.3	-528	64.6	82
																													72.2	-145	68.4	-531	64.6	82
																													72.2	-146	68.4	-535	64.6	81
																													72.2	-146	68.4	-535	64.8	81
																													72.2	-153	68.5	-528	64.8	81
																													72.3	-141	68.5	-534	64.8	82
																													72.3	-141	68.5	-534	64.8	82
																													72.3	-151	68.6	-533	64.8	82
																													72.3	-151	68.6	-541	64.9	82
																													72.4	-145	68.6	-541	64.9	82
																													72.4	-151	68.7	-525	64.9	82
																													72.4	-151	68.7	-534	64.9	82
																													72.5	-152	68.7	-534	64.9	82
																													72.5	-150	68.8	-539	64.9	83
																													72.5	-150	68.8	-539	65.1	83
																													72.6	-147	68.8	-544	65.1	83
																													72.6	-146	68.9	-537	65.1	83
																													72.6	-146	68.9	-537	65.1	83
																													72.6	-155	68.9	-542	65.1	83
																													72.6	-155	69	-536	65.3	83
																													72.7	-145	69	-536	65.3	83
																													72.8	-155	69	-539	65.3	82
																													72.8	-155	69.1	-538	65.3	82
																													72.8	-145	69.1	-538	65.3	82
																													72.9	-163	69.1	-540	65.4	82
																													72.9	-163	69.1	-540	65.4	81
																													72.9	-141	69.2	-535	65.4	81
																													72.9	-152	69.3	-540	65.4	80
																													72.9	-152	69.3	-540	65.6	80
																													73	-152	69.3	-542	65.6	80
																													73	-159	69.3	-542	65.6	79
																													73	-159	69.3	-542	65.6	79
																													73.1	-153	69.4	-544	65.6	79
																													73.1	-153	69.5	-541	65.6	79
																													73.1	-146	69.5	-541	65.6	79
																													73.2	-153	69.5	-543	65.8	79
																													73.2	-153	69.6	-546	65.8	79
																													73.2	-154	69.6	-546	65.8	79
																													73.3	-154	69.6	-549	65.8	79
																													73.3	-154	69.6	-549	65.9	79
																													73.3	-146	69.7	-544	65.9	79
																													73.4	-163	69.7	-545	65.9	79
																													73.4	-163	69.7	-545	65.9	79
																													73.4	-150	69.8	-541	65.9	79
																													73.4	-150	69.8	-552	66	79
																													73.5	-162	69.8	-552	66	78
																													73.5	-147	69.9	-536	66	78
																													73.5	-147	69.9	-551	66	78
																													73.6	-155	69.9	-551	66	78
																													73.6	-155	70	-551	66.2	78
																													73.6	-155	70	-551	66.2	77
																													73.7	-171	70.1	-546	66.2	77
																													73.7	-151	70.1	-548	66.2	77
																													73.7	-151	70.1	-548	66.3	76
																													73.8	-156	70.1	-552	66.3	76
																													73.8	-154	70.2	-552	66.3	76
																													73.8	-154	70.2	-552	66.3	76
																													73.9	-159	70.3	-548	66.3	76
																													73.9	-159	70.3	-563	66.3	76
																													73.9	-161	70.3	-563	66.5	76
																													74	-162	70.4	-538	66.5	76
																													74	-162	70.4	-555	66.5	75
																													74	-167	70.4	-555	66.5	75
																													74.1	-159	70.5	-555	66.5	75
																													74.1	-159	70.5	-555	66.7	75
																													74.1	-158	70.5	-557	66.7	75
																													74.2	-163	70.6	-560	66.7	75
																													74.2	-163	70.6	-560	66.7	74
																													74.2	-159	70.6	-557	66.7	74
																													74.2	-159	70.7	-560	66.8	74
																													74.2	-164	70.7	-560	66.8	75
																													74.3	-171	70.7	-555	66.8	75
																													74.3	-171	70.8	-565	66.8	75
																													74.4	-163	70.8	-565	67	75
																													74.4	-156	70.9	-548	67	75
																													74.4	-156	70.9	-548	67	74
																													74.5	-164	70.9	-563	67	74
																													74.5	-163	71	-560	67	74
																													74.5	-163	71	-560	67	74
																													74.5	-168	71	-570	67	74
																													74.6	-159	71.1	-566	67.2	74
																													74.6	-159	71.1	-566	67.2	74
																													74.7	-160	71.2	-558	67.2	74
																													74.7	-160	71.2	-567	67.2	74
																													74.7	-162	71.2	-567	67.3	74
																													74.8	-166	71.2	-567	67.3	74
																													74.8	-166	71.3	-567	67.3	74
																													74.8	-156	71.3	-567	67.3	73
																													74.8	-160	71.4	-567	67.3	73
																													74.8	-160	71.4	-567	67.5	73
																													74.9	-170	71.4	-566	67.5	73
																													75	-172	71.5	-569	67.5	73
																													75	-172	71.5	-569	67.5	72
																													75	-167	71.5	-568	67.5	72
																													75	-167	71.6	-575	67.6	72
																													75.1	-164	71.6	-575	67.6	72
																													75.1	-164	71.6	-560	67.6	72
																													75.1	-164	71.7	-575	67.6	72
																													75.1	-167	71.7	-575	67.6	72
																													75.2	-168	71.7	-576	67.6	72
																													75.2	-168	71.7	-576	67.8	72
																													75.3	-167	71.8	-571	67.8	72
																													75.3	-170	71.9	-568	67.8	72
																													75.3	-170	71.9	-568	67.8	71
																													75.4	-169	71.9	-571	68	71
																													75.4	-169	71.9	-574	68	71
																													75.4	-170	71.9	-574	68	71
																													75.4	-166	72	-575	68	71
																													75.4	-166	72.1	-576	68	71
																													75.5	-165	72.1	-576	68.1	71
																													75.6	-164	72.1	-576	68.1	71
																													75.6	-164	72.1	-576	68.1	71
																													75.6	-170	72.2	-572	68.1	71
																													75.7	-168	72.2	-579	68.3	71
																													75.7	-168	72.2	-579	68.3	71
																													75.7	-168	72.3	-576	68.3	71
																													75.7	-163	72.4	-579	68.3	71
																													75.7	-163	72.4	-579	68.3	70
																													75.8	-168	72.4	-571	68.3	70
																													75.8	-168	72.5	-580	68.4	70
																													75.9	-170	72.5	-580	68.4	70
																													75.9	-174	72.5	-581	68.4	70
																													75.9	-174	72.6	-591	68.4	69
																													76	-171	72.6	-591	68.6	69
																													76	-167	72.6	-579	68.6	69
																													76	-167	72.6	-579	68.6	69
																													76.1	-169	72.7	-583	68.6	68
																													76.1	-169	72.7	-584	68.6	68
																													76.1	-169	72.7	-584	68.9	68
																													76.2	-173	72.8	-585	68.9	68
																													76.2	-170	72.9	-587	68.9	68
																													76.2	-170	72.9	-587	68.9	68
																													76.3	-172	72.9	-584	68.9	68
																													76.3	-172	73	-582	68.9	68
																													76.3	-170	73	-582	68.9	68
																													76.4	-172	73	-592	68.9	68
																													76.4	-172	73	-592	68.9	68
																													76.4	-173	73.1	-598	68.9	68
																													76.5	-161	73.2	-581	69.1	68
																													76.5	-161	73.2	-581	69.1	68
																													76.5	-177	73.2	-593	69.1	68
																													76.6	-176	73.2	-589	69.1	69
																													76.6	-176	73.2	-589	69.1	69
																													76.6	-181	73.3	-592	69.4	69
																													76.6	-181	73.4	-593	69.4	68
																													76.7	-175	73.4	-593	69.4	68
																													76.8	-170	73.4	-595	69.4	68
																													76.8	-170	73.5	-590	69.5	68
																													76.8	-174	73.5	-590	69.5	68
																													76.8	-176	73.5	-601	69.5	68
																													76.8	-176	73.5	-601	69.5	67
																													76.9	-176	73.6	-594	69.5	67
																													76.9	-168	73.7	-602	69.7	67
																													76.9	-168	73.7	-602	69.7	67
																													77	-172	73.7	-598	69.7	67
																													77.1	-176	73.8	-598	69.7	67
																													77.1	-176	73.8	-598	69.7	66
																													77.1	-175	73.8	-599	69.7	66
																													77.1	-175	73.9	-601	69.8	66
																													77.1	-176	73.9	-601	69.8	66
																													77.2	-167	73.9	-598	69.8	66
																													77.2	-167	74	-598	69.8	66
																													77.3	-179	74	-598	69.8	66
																													77.3	-177	74.1	-603	70	66
																													77.3	-177	74.1	-603	70	66
																													77.4	-182	74.1	-602	70	66
																													77.4	-181	74.2	-605	70	65
																													77.4	-181	74.2	-605	70.1	66
																													77.5	-179	74.2	-593	70.1	66
																													77.5	-179	74.3	-607	70.1	66
																													77.5	-182	74.3	-607	70.1	66
																													77.6	-175	74.4	-605	70.1	66
																													77.6	-175	74.4	-608	70.3	66
																													77.6	-181	74.4	-608	70.3	65
																													77.7	-178	74.4	-604	70.3	65
																													77.7	-178	74.4	-604	70.3	66
																													77.7	-179	74.5	-607	70.3	65
																													77.8	-180	74.6	-609	70.3	65
																													77.8	-180	74.6	-609	70.4	65
																													77.8	-185	74.6	-611	70.4	65
																													77.9	-182	74.7	-618	70.4	65
																													77.9	-182	74.7	-618	70.4	65
																													77.9	-179	74.7	-606	70.6	65
																													77.9	-179	74.8	-616	70.6	65
																													78	-183	74.8	-616	70.6	65
																													78	-178	74.9	-609	70.6	65
																													78	-178	74.9	-608	70.6	65
																													78.1	-193	74.9	-608	70.8	65
																													78.2	-184	75	-615	70.8	65
																													78.2	-184	75	-615	70.8	65
																													78.2	-178	75	-612	70.8	65
																													78.2	-186	75.1	-614	71	65
																													78.2	-186	75.1	-614	71	65
																													78.3	-184	75.1	-613	71	65
																													78.3	-184	75.2	-622	71	65
																													78.4	-182	75.2	-622	71	65
																													78.4	-185	75.3	-611	71	65
																													78.4	-185	75.3	-618	71.1	65
																													78.5	-185	75.3	-618	71.1	65
																													78.5	-184	75.4	-617	71.1	65
																													78.5	-184	75.4	-617	71.1	65
																													78.6	-186	75.4	-617	71.3	65
																													78.6	-188	75.5	-620	71.3	65
																													78.6	-188	75.5	-620	71.3	64
																													78.7	-181	75.6	-618	71.3	64
																													78.7	-184	75.6	-622	71.3	64
																													78.7	-185	75.6	-622	71.5	64
																													78.8	-185	75.6	-622	71.5	64
																													78.8	-185	75.7	-633	71.5	64
																													78.8	-188	75.7	-633	71.5	64
																													78.9	-188	75.8	-622	71.7	64
																													78.9	-188	75.8	-622	71.7	64
																													79	-188	75.8	-619	71.7	64
																													79	-183	75.9	-623	71.7	64
																													79	-183	75.9	-623	71.7	64
																													79.1	-191	75.9	-619	71.7	64
																													79.1	-191	76	-632	71.8	64
																													79.1	-191	76	-632	71.8	64
																													79.2	-171	76.1	-622	71.8	64
																													79.2	-171	76.1	-624	71.8	64
																													79.2	-189	76.1	-624	71.8	64
																													79.3	-189	76.2	-624	72	64
																													79.3	-189	76.3	-627	72	64
																													79.3	-192	76.3	-627	72	64
																													79.4	-189	76.3	-632	72	63
																													79.4	-189	76.3	-632	72	63
																													79.5	-189	76.3	-623	72.1	63
																													79.5	-189	76.4	-629	72.1	63
																													79.5	-189	76.4	-629	72.1	63
																													79.5	-192	76.5	-628	72.1	63
																													79.5	-192	76.5	-628	72.3	63
																													79.6	-198	76.5	-628	72.3	63
																													79.7	-187	76.6	-631	72.3	63
																													79.7	-187	76.6	-630	72.3	63
																													79.7	-192	76.6	-630	72.3	63
																													79.8	-191	76.7	-630	72.5	63
																													79.8	-191	76.7	-630	72.5	63
																													79.8	-192	76.8	-630	72.5	62
																													79.9	-193	76.8	-640	72.5	62
																													79.9	-193	76.8	-640	72.5	62
																													79.9	-193	76.9	-629	72.5	62
																													80	-194	76.9	-630	72.7	61
																													80	-194	76.9	-630	72.7	62
																													80	-198	77	-633	72.7	61
																													80	-198	77	-633	72.7	61
																													80.1	-203	77	-633	72.8	62
																													80.2	-187	77.1	-643	72.8	62
																													80.2	-187	77.2	-637	72.8	62
																													80.2	-193	77.2	-637	72.8	62
																													80.3	-187	77.2	-636	73	62
																													80.3	-187	77.2	-636	73	62
																													80.3	-200	77.3	-635	73	62
																													80.4	-194	77.3	-635	73	62
																													80.4	-194	77.3	-635	73	62
																													80.4	-189	77.4	-637	73.2	62
																													80.4	-189	77.5	-639	73.2	63
																													80.5	-193	77.5	-639	73.2	63
																													80.5	-191	77.5	-639	73.2	63
																													80.5	-191	77.5	-638	73.2	63
																													80.6	-197	77.5	-638	73.2	63
																													80.6	-197	77.6	-637	73.3	63
																													80.6	-197	77.6	-637	73.3	62
																													80.7	-195	77.7	-640	73.3	62
																													80.8	-197	77.7	-631	73.3	61
																													80.8	-197	77.7	-631	73.5	60
																													80.8	-198	77.8	-640	73.5	60
																													80.8	-197	77.9	-647	73.5	60
																													80.8	-197	77.9	-647	73.5	59
																													80.9	-202	77.9	-646	73.7	59
																													80.9	-202	78	-644	73.7	59
																													81	-197	78	-644	73.7	58
																													81	-198	78	-645	73.7	58
																													81	-198	78.1	-637	73.7	58
																													81.1	-202	78.1	-637	73.8	58
																													81.1	-195	78.2	-645	73.8	58
																													81.1	-195	78.2	-645	73.8	58
																													81.2	-197	78.2	-645	73.8	58
																													81.3	-199	78.2	-654	73.8	59
																													81.3	-199	78.2	-654	73.8	59
																													81.3	-198	78.3	-646	74	59
																													81.3	-198	78.4	-640	74	59
																													81.3	-202	78.4	-640	74	59
																													81.4	-199	78.4	-646	74	60
																													81.4	-199	78.5	-648	74.1	60
																													81.5	-202	78.5	-648	74.1	60
																													81.5	-195	78.5	-653	74.1	60
																													81.5	-195	78.5	-653	74.1	60
																													81.6	-199	78.6	-647	74.1	60
																													81.6	-198	78.7	-658	74.4	60
																													81.6	-198	78.7	-658	74.4	60
																													81.7	-189	78.7	-649	74.4	60
																													81.7	-199	78.8	-658	74.4	59
																													81.8	-206	78.8	-658	74.6	59
																													81.8	-199	78.8	-654	74.6	59
																													81.8	-199	78.9	-649	74.6	59
																													81.8	-199	78.9	-649	74.6	59
																													81.9	-201	78.9	-658	74.6	59
																													81.9	-201	78.9	-658	74.6	59
																													82	-203	79	-658	74.7	59
																													82	-202	79.1	-660	74.7	59
																													82	-202	79.1	-660	74.7	59
																													82.1	-203	79.1	-655	74.7	59
																													82.1	-206	79.2	-655	74.7	59
																													82.1	-206	79.2	-655	74.8	59
																													82.2	-194	79.2	-655	74.8	59
																													82.2	-194	79.3	-659	74.8	59
																													82.3	-203	79.3	-659	74.8	59
																													82.3	-205	79.4	-641	75	59
																													82.3	-205	79.4	-658	75	59
																													82.3	-204	79.4	-658	75	59
																													82.4	-206	79.4	-663	75	59
																													82.4	-206	79.4	-663	75	59
																													82.5	-201	79.5	-659	75.2	58
																													82.5	-204	79.6	-666	75.2	58
																													82.5	-204	79.6	-666	75.2	58
																													82.6	-201	79.6	-649	75.2	58
																													82.6	-201	79.7	-656	75.2	57
																													82.6	-205	79.7	-656	75.2	57
																													82.7	-196	79.7	-664	75.4	57
																													82.7	-196	79.8	-658	75.4	57
																													82.8	-201	79.8	-658	75.4	57
																													82.8	-208	79.9	-664	75.4	57
																													82.8	-208	79.9	-664	75.6	56
																													82.8	-204	79.9	-661	75.6	56
																													82.9	-212	80	-664	75.6	56
																													82.9	-212	80	-664	75.6	55
																													83	-208	80	-665	75.6	55
																													83	-204	80.1	-671	75.7	55
																													83	-204	80.1	-671	75.7	55
																													83.1	-206	80.1	-662	75.7	55
																													83.1	-206	80.2	-665	75.7	54
																													83.1	-203	80.2	-665	75.9	54
																													83.2	-201	80.3	-665	75.9	54
																													83.2	-201	80.3	-666	75.9	54
																													83.3	-207	80.3	-666	75.9	54
																													83.3	-204	80.4	-667	75.9	54
																													83.3	-204	80.4	-667	75.9	54
																													83.3	-210	80.4	-669	76.1	54
																													83.4	-202	80.5	-666	76.1	54
																													83.4	-202	80.5	-666	76.1	54
																													83.5	-208	80.6	-668	76.1	54
																													83.5	-208	80.6	-676	76.1	54
																													83.5	-207	80.6	-676	76.3	53
																													83.6	-207	80.7	-662	76.3	54
																													83.6	-207	80.7	-668	76.3	54
																													83.6	-208	80.7	-668	76.3	53
																													83.7	-207	80.8	-670	76.4	53
																													83.7	-207	80.8	-670	76.4	53
																													83.8	-208	80.8	-672	76.4	53
																													83.8	-207	80.9	-671	76.4	53
																													83.8	-207	80.9	-671	76.4	53
																													83.9	-216	81	-673	76.6	53
																													83.9	-203	81	-666	76.6	53
																													83.9	-203	81	-666	76.6	53
																													84	-209	81.1	-673	76.6	52
																													84	-209	81.1	-671	76.6	52
																													84	-210	81.1	-671	76.6	52
																													84.1	-207	81.2	-676	76.8	52
																													84.1	-207	81.3	-677	76.8	51
																													84.1	-210	81.3	-677	76.8	51
																													84.2	-211	81.3	-680	76.8	51
																													84.2	-211	81.3	-680	77	51
																													84.3	-209	81.3	-677	77	51
																													84.3	-212	81.4	-671	77	51
																													84.3	-212	81.4	-671	77	51
																													84.4	-221	81.5	-677	77	51
																													84.4	-221	81.5	-672	77.1	51
																													84.5	-211	81.5	-672	77.1	51
																													84.5	-216	81.6	-681	77.1	51
																													84.5	-216	81.6	-677	77.1	51
																													84.5	-213	81.6	-677	77.2	51
																													84.6	-219	81.7	-695	77.2	51
																													84.6	-219	81.7	-695	77.2	51
																													84.7	-213	81.8	-676	77.2	50
																													84.7	-210	81.8	-677	77.2	50
																													84.7	-210	81.8	-677	77.2	50
																													84.8	-215	81.9	-679	77.5	50
																													84.8	-213	82	-677	77.5	50
																													84.8	-214	82	-677	77.5	50
																													84.9	-214	82	-690	77.5	50
																													84.9	-214	82	-673	77.5	50
																													85	-215	82	-673	77.7	49
																													85	-219	82.1	-683	77.7	48
																													85	-219	82.1	-683	77.7	48
																													85.1	-212	82.2	-682	77.7	48
																													85.1	-214	82.2	-686	77.9	48
																													85.1	-214	82.2	-686	77.9	48
																													85.2	-213	82.3	-684	77.9	47
																													85.2	-211	82.3	-683	77.9	47
																													85.2	-211	82.3	-683	77.9	47
																													85.3	-214	82.4	-685	78	46
																													85.3	-214	82.5	-688	78	46
																													85.4	-215	82.5	-688	78	46
																													85.4	-217	82.5	-689	78	45
																													85.4	-217	82.6	-687	78	45
																													85.5	-217	82.6	-687	78	45
																													85.5	-217	82.6	-684	78.1	45
																													85.5	-217	82.6	-684	78.1	45
																													85.6	-216	82.7	-689	78.1	45
																													85.7	-223	82.7	-683	78.1	45
																													85.7	-223	82.7	-683	78.3	45
																													85.7	-214	82.8	-697	78.3	45
																													85.8	-220	82.9	-688	78.3	45
																													85.8	-220	82.9	-688	78.3	45
																													85.8	-219	82.9	-691	78.3	45
																													85.8	-219	83	-691	78.6	45
																													85.9	-218	83	-691	78.6	45
																													85.9	-222	83	-691	78.6	45
																													85.9	-222	83	-691	78.6	44
																													86	-220	83.1	-697	78.7	44
																													86.1	-221	83.2	-684	78.7	44
																													86.1	-221	83.2	-684	78.7	44
																													86.1	-217	83.2	-693	78.7	44
																													86.2	-220	83.3	-688	78.7	44
																													86.2	-220	83.3	-688	78.9	43
																													86.2	-221	83.3	-691	78.9	43
																													86.2	-221	83.4	-693	78.9	43
																													86.3	-221	83.4	-693	78.9	42
																													86.4	-222	83.4	-690	78.9	42
																													86.4	-222	83.5	-691	78.9	42
																													86.4	-225	83.5	-691	79.1	41
																													86.5	-224	83.6	-699	79.1	40
																													86.5	-224	83.6	-699	79.1	40
																													86.5	-223	83.6	-693	79.1	39
																													86.6	-221	83.7	-693	79.3	39
																													86.6	-221	83.7	-693	79.3	39
																													86.6	-224	83.7	-693	79.3	39
																													86.7	-225	83.8	-694	79.3	38
																													86.7	-225	83.8	-694	79.3	38
																													86.8	-218	83.9	-698	79.5	38
																													86.8	-218	83.9	-698	79.5	38
																													86.8	-226	83.9	-698	79.5	38
																													86.9	-222	83.9	-696	79.5	37
																													86.9	-222	83.9	-696	79.6	37
																													86.9	-229	84	-694	79.6	37
																													87	-230	84.1	-700	79.6	37
																													87	-230	84.1	-700	79.6	37
																													87.1	-233	84.1	-695	79.6	37
																													87.1	-227	84.2	-698	79.6	37
																													87.1	-227	84.2	-698	79.8	38
																													87.2	-229	84.2	-696	79.8	38
																													87.2	-229	84.3	-699	79.8	37
																													87.2	-228	84.3	-699	79.8	37
																													87.3	-224	84.4	-701	79.8	37
																													87.3	-224	84.4	-701	80	38
																													87.3	-228	84.4	-701	80	37
																													87.4	-226	84.5	-696	80	37
																													87.4	-226	84.5	-696	80	37
																													87.5	-226	84.5	-704	80.2	37
																													87.5	-224	84.6	-698	80.2	37
																													87.5	-224	84.6	-698	80.2	37
																													87.6	-230	84.6	-699	80.2	36
																													87.6	-230	84.7	-703	80.2	36
																													87.6	-228	84.7	-703	80.3	36
																													87.7	-226	84.8	-699	80.3	36
																													87.7	-226	84.8	-695	80.3	36
																													87.8	-228	84.8	-695	80.3	35
																													87.8	-235	84.9	-700	80.3	35
																													87.8	-235	84.9	-700	80.3	35
																													87.9	-226	84.9	-699	80.6	34
																													87.9	-235	85	-704	80.6	34
																													87.9	-235	85	-704	80.6	34
																													88	-223	85.1	-702	80.6	33
																													88	-229	85.1	-704	80.7	33
																													88	-229	85.1	-704	80.7	33
																													88.1	-233	85.2	-703	80.7	33
																													88.1	-233	85.2	-699	80.7	32
																													88.2	-235	85.2	-699	80.7	32
																													88.2	-232	85.3	-709	80.9	32
																													88.2	-232	85.3	-704	80.9	32
																													88.3	-233	85.3	-704	80.9	32
																													88.3	-236	85.4	-697	80.9	32
																													88.3	-236	85.4	-697	81.2	32
																													88.4	-227	85.5	-700	81.2	32
																													88.5	-232	85.5	-699	81.2	32
																													88.5	-232	85.5	-699	81.2	32
																													88.5	-233	85.6	-703	81.2	32
																													88.5	-233	85.6	-706	81.2	31
																													88.6	-232	85.6	-706	81.3	31
																													88.6	-230	85.7	-693	81.3	31
																													88.6	-230	85.8	-705	81.3	31
																													88.7	-233	85.8	-705	81.3	31
																													88.7	-235	85.8	-702	81.3	31
																													88.7	-235	85.8	-702	81.5	31
																													88.8	-222	85.9	-703	81.5	31
																													88.9	-232	85.9	-701	81.5	31
																													88.9	-232	85.9	-701	81.5	31
																													88.9	-232	86	-702	81.6	30
																													89	-234	86	-704	81.6	30
																													89	-234	86	-704	81.6	30
																													89	-231	86.1	-706	81.6	30
																													89	-231	86.2	-706	81.9	29
																													89.1	-235	86.2	-706	81.9	29
																													89.2	-231	86.2	-703	81.9	29
																													89.2	-231	86.3	-702	81.9	29
																													89.2	-234	86.3	-702	81.9	29
																													89.3	-232	86.3	-706	81.9	28
																													89.3	-232	86.3	-706	82	28
																													89.4	-233	86.4	-706	82	28
																													89.4	-236	86.5	-703	82	28
																													89.4	-236	86.5	-703	82	28
																													89.4	-235	86.5	-694	82	28
																													89.4	-235	86.6	-705	82.2	28
																													89.5	-236	86.6	-705	82.2	28
																													89.6	-235	86.6	-712	82.2	28
																													89.6	-235	86.7	-705	82.2	27
																													89.6	-232	86.7	-705	82.4	27
																													89.7	-238	86.7	-711	82.4	27
																													89.7	-238	86.7	-711	82.4	27
																													89.8	-238	86.8	-702	82.4	27
																													89.8	-236	86.9	-702	82.4	27
																													89.8	-236	86.9	-702	82.6	27
																													89.9	-233	86.9	-705	82.6	26
																													89.9	-234	87	-709	82.6	26
																													89.9	-234	87	-709	82.6	26
																													90	-234	87	-703	82.6	25
																													90	-234	87.1	-705	82.6	25
																													90.1	-233	87.1	-705	82.8	25
																													90.1	-233	87.2	-707	82.8	24
																													90.1	-233	87.2	-706	82.8	24
																													90.2	-234	87.2	-706	82.8	23
																													90.2	-237	87.3	-706	83	22
																													90.2	-237	87.3	-706	83	22
																													90.3	-233	87.3	-701	83	22
																													90.3	-237	87.4	-709	83	22
																													90.3	-237	87.4	-709	83	22
																													90.4	-236	87.4	-706	83.2	21
																													90.4	-236	87.5	-713	83.2	21
																													90.5	-234	87.5	-713	83.2	21
																													90.5	-236	87.6	-709	83.2	21
																													90.5	-236	87.6	-708	83.3	21
																													90.6	-235	87.6	-708	83.3	21
																													90.6	-237	87.7	-706	83.3	21
																													90.6	-237	87.7	-706	83.3	20
																													90.7	-236	87.7	-707	83.3	20
																													90.8	-237	87.8	-714	83.3	20
																													90.8	-237	87.8	-714	83.5	20
																													90.8	-237	87.9	-696	83.5	20
																													90.8	-237	87.9	-706	83.5	20
																													90.9	-237	87.9	-706	83.5	19
																													91	-239	88	-714	83.5	19
																													91	-239	88.1	-709	83.8	19
																													91	-241	88.1	-709	83.8	19
																													91	-238	88.1	-716	83.8	19
																													91	-238	88.1	-708	83.8	18
																													91.1	-237	88.1	-708	84	18
																													91.2	-238	88.2	-704	84	18
																													91.2	-238	88.2	-704	84	18
																													91.2	-243	88.3	-712	84	18
																													91.3	-237	88.3	-708	84	18
																													91.3	-237	88.3	-708	84.1	17
																													91.3	-243	88.4	-709	84.1	17
																													91.3	-243	88.4	-710	84.1	17
																													91.4	-238	88.4	-710	84.1	17
																													91.5	-239	88.5	-707	84.1	17
																													91.5	-239	88.6	-714	84.1	17
																													91.5	-247	88.6	-714	84.3	17
																													91.6	-236	88.6	-700	84.3	17
																													91.6	-236	88.6	-700	84.3	17
																													91.7	-238	88.7	-709	84.3	17
																													91.7	-239	88.8	-705	84.3	17
																													91.7	-239	88.8	-705	84.4	17
																													91.8	-242	88.8	-708	84.4	17
																													91.8	-242	88.8	-710	84.4	17
																													91.8	-247	88.8	-710	84.4	17
																													91.9	-239	88.9	-709	84.4	17
																													91.9	-239	89	-712	84.6	16
																													91.9	-238	89	-712	84.6	16
																													92	-239	89	-711	84.6	16
																													92	-239	89.1	-711	84.6	16
																													92.1	-241	89.1	-709	84.9	16
																													92.1	-248	89.1	-708	84.9	16
																													92.1	-248	89.1	-708	84.9	16
																													92.2	-241	89.2	-709	84.9	16
																													92.2	-241	89.3	-707	84.9	16
																													92.2	-241	89.3	-707	84.9	16
																													92.3	-241	89.3	-716	84.9	16
																													92.3	-241	89.4	-715	85	15
																													92.4	-239	89.4	-715	85	15
																													92.4	-243	89.4	-713	85	15
																													92.4	-243	89.5	-714	85	15
																													92.5	-243	89.5	-714	85.2	15
																													92.5	-244	89.5	-713	85.2	15
																													92.5	-244	89.5	-713	85.2	15
																													92.6	-240	89.6	-711	85.2	14
																													92.6	-236	89.7	-712	85.2	14
																													92.6	-236	89.7	-712	85.4	14
																													92.7	-241	89.7	-713	85.4	14
																													92.7	-241	89.8	-713	85.4	14
																													92.8	-245	89.8	-713	85.4	13
																													92.8	-244	89.8	-712	85.6	13
																													92.8	-244	89.9	-712	85.6	13
																													92.9	-235	89.9	-712	85.6	13
																													92.9	-248	90	-715	85.6	13
																													92.9	-248	90	-715	85.6	13
																													93	-243	90	-714	85.6	13
																													93.1	-241	90.1	-712	85.6	13
																													93.1	-241	90.1	-712	85.8	12
																													93.1	-245	90.1	-717	85.8	12
																													93.1	-243	90.2	-714	85.8	12
																													93.1	-243	90.2	-714	85.8	12
																													93.2	-245	90.2	-714	85.8	12
																													93.2	-245	90.3	-713	85.8	12
																													93.3	-241	90.3	-713	85.8	12
																													93.3	-252	90.4	-716	85.8	12
																													93.3	-252	90.4	-721	85.8	12
																													93.4	-244	90.4	-721	86.1	12
																													93.4	-242	90.5	-712	86.1	12
																													93.4	-242	90.5	-712	86.1	12
																													93.5	-246	90.5	-709	86.1	12
																													93.6	-251	90.6	-709	86.1	12
																													93.6	-251	90.6	-709	86.2	12
																													93.6	-246	90.7	-714	86.2	11
																													93.6	-246	90.7	-716	86.2	11
																													93.7	-246	90.7	-716	86.2	11
																													93.8	-246	90.8	-719	86.3	11
																													93.8	-246	90.9	-703	86.3	11
																													93.8	-246	90.9	-703	86.3	11
																													93.8	-247	90.9	-720	86.3	11
																													93.8	-247	90.9	-720	86.3	11
																													93.9	-236	90.9	-712	86.3	11
																													94	-249	91	-710	86.3	11
																													94	-249	91	-710	86.6	11
																													94	-245	91.1	-715	86.6	10
																													94	-245	91.1	-708	86.6	10
																													94.1	-246	91.1	-708	86.6	10
																													94.1	-247	91.2	-720	86.8	10
																													94.1	-247	91.3	-716	86.8	10
																													94.2	-248	91.3	-716	86.8	10
																													94.3	-239	91.3	-714	86.8	10
																													94.3	-239	91.4	-715	86.8	10
																													94.3	-249	91.4	-715	86.9	10
																													94.4	-248	91.4	-709	86.9	9
																													94.4	-248	91.4	-709	86.9	9
																													94.4	-249	91.5	-714	86.9	9
																													94.5	-248	91.6	-708	86.9	9
																													94.5	-248	91.6	-708	87.1	9
																													94.5	-248	91.6	-721	87.1	8
																													94.5	-248	91.7	-716	87.1	8
																													94.6	-249	91.7	-716	87.1	8
																													94.7	-253	91.7	-707	87.1	8
																													94.7	-253	91.8	-713	87.1	8
																													94.7	-253	91.8	-713	87.3	8
																													94.8	-251	91.8	-712	87.3	8
																													94.8	-251	91.8	-712	87.3	8
																													94.8	-250	91.9	-713	87.3	7
																													94.9	-253	92	-716	87.5	7
																													94.9	-253	92	-716	87.5	7
																													95	-254	92	-723	87.5	7
																													95	-252	92.1	-713	87.5	7
																													95	-252	92.1	-713	87.5	7
																													95.1	-253	92.1	-712	87.7	7
																													95.1	-253	92.2	-713	87.7	7
																													95.1	-250	92.2	-713	87.7	7
																													95.2	-253	92.3	-717	87.7	7
																													95.2	-253	92.3	-711	87.7	7
																													95.2	-251	92.3	-712	87.9	7
																													95.3	-249	92.4	-713	87.9	7
																													95.3	-249	92.4	-713	87.9	7
																													95.4	-253	92.5	-716	87.9	6
																													95.4	-251	92.5	-716	87.9	6
																													95.4	-251	92.5	-716	87.9	6
																													95.5	-252	92.5	-716	88	6
																													95.5	-252	92.6	-715	88	6
																													95.5	-254	92.6	-715	88	5
																													95.6	-255	92.7	-715	88	5
																													95.6	-255	92.7	-715	88	5
																													95.7	-253	92.7	-715	88.2	5
																													95.7	-254	92.8	-715	88.2	5
																													95.7	-254	92.8	-715	88.2	5
																													95.7	-260	92.8	-715	88.2	5
																													95.8	-262	92.9	-708	88.3	5
																													95.8	-262	92.9	-708	88.3	5
																													95.9	-259	93	-716	88.3	5
																													95.9	-256	93	-718	88.3	5
																													95.9	-256	93	-718	88.3	5
																													96	-255	93.1	-725	88.6	5
																													96	-255	93.1	-719	88.6	5
																													96.1	-257	93.1	-719	88.6	5
																													96.1	-256	93.2	-711	88.6	5
																													96.1	-256	93.2	-711	88.6	5
																													96.2	-262	93.2	-715	88.6	5
																													96.2	-242	93.3	-710	88.7	5
																													96.2	-242	93.3	-710	88.7	5
																													96.3	-264	93.4	-724	88.7	5
																													96.3	-253	93.4	-711	88.7	6
																													96.3	-253	93.4	-711	88.7	6
																													96.4	-265	93.5	-719	89	6
																													96.4	-265	93.5	-715	89	5
																													96.4	-259	93.5	-715	89	5
																													96.5	-262	93.6	-714	89	5
																													96.5	-262	93.7	-717	89	5
																													96.6	-258	93.7	-717	89.1	5
																													96.6	-259	93.7	-712	89.1	5
																													96.6	-259	93.7	-712	89.1	5
																													96.7	-260	93.8	-715	89.1	5
																													96.7	-265	93.8	-714	89.3	5
																													96.7	-265	93.8	-714	89.3	5
																													96.8	-250	93.9	-716	89.3	5
																													96.9	-259	93.9	-703	89.3	5
																													96.9	-259	93.9	-703	89.3	5
																													96.9	-267	94	-710	89.3	4
																													96.9	-267	94.1	-709	89.4	3
																													96.9	-259	94.1	-709	89.4	3
																													97	-262	94.1	-716	89.4	3
																													97	-262	94.1	-716	89.4	3
																													97.1	-259	94.2	-710	89.4	2
																													97.2	-255	94.2	-711	89.6	2
																													97.2	-255	94.2	-711	89.6	2
																													97.2	-261	94.3	-708	89.6	1
																													97.2	-264	94.4	-710	89.6	2
																													97.2	-264	94.4	-710	89.6	2
																													97.3	-262	94.4	-706	89.8	1
																													97.3	-262	94.5	-713	89.8	1
																													97.4	-257	94.5	-713	89.8	1
																													97.4	-261	94.6	-711	89.8	1
																													97.4	-261	94.6	-705	90	1
																													97.5	-262	94.6	-705	90	1
																													97.5	-272	94.6	-709	90	0
																													97.5	-272	94.6	-709	90	0
																													97.6	-261	94.7	-708	90	1
																													97.7	-262	94.8	-709	90	1
																													97.7	-262	94.8	-709	90	1
																													97.7	-261	94.8	-711	90.2	1
																													97.7	-261	94.9	-708	90.2	1
																													97.8	-265	94.9	-708	90.2	1
																													97.8	-267	95	-707	90.2	1
																													97.8	-267	95	-713	90.3	0
																													97.9	-258	95	-713	90.3	0
																													97.9	-262	95.1	-707	90.3	0
																													97.9	-262	95.1	-707	90.3	0
																													98	-264	95.1	-714	90.3	0
																													98	-269	95.2	-697	90.6	0
																													98	-269	95.2	-697	90.6	0
																													98.1	-256	95.3	-707	90.6	0
																													98.1	-260	95.3	-708	90.6	-1
																													98.1	-260	95.3	-708	90.6	-1
																													98.2	-263	95.4	-706	90.7	-1
																													98.2	-263	95.4	-714	90.7	-1
																													98.3	-267	95.4	-714	90.7	-1
																													98.3	-255	95.5	-697	90.7	-1
																													98.3	-255	95.5	-697	90.7	-1
																													98.4	-254	95.5	-705	90.7	-1
																													98.4	-266	95.6	-707	90.9	-1
																													98.4	-266	95.6	-707	90.9	-1
																													98.5	-262	95.7	-705	90.9	-1
																													98.6	-260	95.7	-705	90.9	-1
																													98.6	-260	95.7	-705	90.9	-1
																													98.6	-263	95.8	-706	91.2	-2
																													98.6	-263	95.8	-699	91.2	-2
																													98.6	-260	95.8	-699	91.2	-2
																													98.7	-264	95.9	-703	91.2	-2
																													98.7	-264	96	-704	91.3	-2
																													98.8	-258	96	-704	91.3	-2
																													98.8	-258	96	-711	91.3	-2
																													98.8	-258	96	-711	91.3	-3
																													98.9	-261	96.1	-705	91.3	-3
																													98.9	-263	96.1	-708	91.4	-3
																													98.9	-263	96.1	-708	91.4	-3
																													99	-261	96.2	-707	91.4	-3
																													99.1	-269	96.2	-706	91.4	-3
																													99.1	-269	96.2	-706	91.4	-3
																													99.1	-259	96.3	-700	91.4	-4
																													99.1	-259	96.3	-704	91.6	-4
																													99.2	-263	96.3	-704	91.6	-4
																													99.2	-263	96.4	-701	91.6	-4
																													99.2	-263	96.4	-701	91.6	-5
																													99.3	-261	96.5	-710	91.6	-5
																													99.3	-264	96.5	-702	91.9	-5
																													99.3	-264	96.5	-702	91.9	-5
																													99.4	-261	96.6	-702	91.9	-5
																													99.5	-265	96.6	-703	91.9	-6
																													99.5	-265	96.6	-703	92.1	-6
																													99.5	-265	96.7	-703	92.1	-6
																													99.5	-265	96.8	-702	92.1	-6
																													99.6	-263	96.8	-702	92.1	-6
																													99.6	-263	96.8	-698	92.1	-6
																													99.6	-263	96.9	-710	92.2	-7
																													99.7	-262	96.9	-710	92.2	-7
																													99.7	-268	96.9	-698	92.2	-7
																													99.7	-268	96.9	-698	92.2	-7
																													99.8	-270	97	-705	92.2	-7
																													99.9	-262	97	-702	92.2	-7
																													99.9	-262	97	-702	92.4	-7
																													99.9	-263	97.1	-700	92.4	-7
																													100	-270	97.2	-703	92.4	-7
																													100	-270	97.2	-703	92.4	-7
																													100	-262	97.2	-709	92.4	-7
																													100	-262	97.3	-691	92.5	-8
																													100.1	-267	97.3	-691	92.5	-8
																													100.1	-263	97.3	-702	92.5	-8
																													100.1	-263	97.3	-702	92.5	-8
																													100.2	-263	97.4	-700	92.5	-8
																													100.3	-263	97.4	-707	92.7	-8
																													100.3	-263	97.4	-707	92.7	-8
																													100.3	-255	97.5	-702	92.7	-8
																													100.4	-265	97.5	-693	92.7	-8
																													100.4	-265	97.5	-693	92.9	-9
																													100.4	-264	97.6	-702	92.9	-9
																													100.4	-264	97.7	-701	92.9	-9
																													100.5	-264	97.7	-701	92.9	-9
																													100.6	-259	97.7	-704	92.9	-9
																													100.6	-259	97.8	-701	93.1	-9
																													100.6	-263	97.8	-701	93.1	-9
																													100.6	-263	97.8	-700	93.1	-9
																													100.6	-263	97.8	-700	93.1	-9
																													100.7	-269	97.9	-702	93.1	-9
																													100.8	-259	98	-705	93.1	-9
																													100.8	-259	98	-705	93.3	-10
																													100.8	-265	98	-695	93.3	-10
																													100.8	-265	98	-699	93.3	-10
																													100.9	-267	98	-699	93.3	-11
																													100.9	-267	98.1	-694	93.3	-11
																													100.9	-267	98.2	-698	93.6	-12
																													101	-261	98.2	-698	93.6	-13
																													101.1	-265	98.2	-708	93.6	-13
																													101.1	-265	98.3	-696	93.6	-13
																													101.1	-261	98.3	-696	93.6	-13
																													101.2	-268	98.3	-698	93.7	-14
																													101.2	-268	98.3	-698	93.7	-15
																													101.2	-274	98.4	-698	93.7	-15
																													101.3	-263	98.5	-698	93.7	-15
																													101.3	-263	98.5	-698	93.8	-16
																													101.3	-266	98.5	-694	93.8	-16
																													101.3	-266	98.5	-701	93.8	-16
																													101.4	-271	98.5	-701	93.8	-16
																													101.5	-264	98.6	-689	93.8	-16
																													101.5	-264	98.7	-703	93.8	-16
																													101.5	-268	98.7	-703	94	-16
																													101.6	-264	98.7	-695	94	-16
																													101.6	-264	98.7	-695	94	-16
																													101.6	-267	98.8	-700	94	-16
																													101.7	-266	98.8	-691	94	-16
																													101.7	-266	98.8	-691	94.2	-15
																													101.8	-266	98.9	-694	94.2	-15
																													101.8	-266	99	-698	94.2	-15
																													101.8	-257	99	-698	94.2	-15
																													101.8	-266	99	-693	94.2	-15
																													101.8	-266	99	-699	94.4	-15
																													101.9	-268	99	-699	94.4	-16
																													102	-275	99.1	-686	94.4	-16
																													102	-275	99.1	-691	94.4	-16
																													102	-260	99.2	-693	94.6	-16
																													102.1	-269	99.2	-696	94.6	-16
																													102.1	-269	99.2	-696	94.6	-17
																													102.1	-269	99.3	-692	94.6	-17
																													102.2	-276	99.3	-695	94.6	-17
																													102.2	-276	99.3	-695	94.6	-17
																													102.3	-254	99.4	-691	94.6	-17
																													102.3	-254	99.4	-692	94.8	-17
																													102.3	-267	99.4	-692	94.8	-18
																													102.4	-270	99.5	-688	94.8	-18
																													102.4	-270	99.5	-694	94.8	-18
																													102.4	-271	99.5	-694	95	-18
																													102.5	-263	99.6	-692	95	-18
																													102.5	-263	99.6	-692	95	-18
																													102.5	-272	99.6	-696	95	-19
																													102.6	-270	99.7	-696	95	-19
																													102.6	-270	99.7	-696	95.1	-20
																													102.6	-273	99.8	-687	95.1	-20
																													102.6	-273	99.8	-697	95.1	-20
																													102.7	-273	99.8	-697	95.1	-21
																													102.8	-270	99.9	-686	95.1	-21
																													102.8	-270	99.9	-689	95.3	-21
																													102.8	-271	99.9	-689	95.3	-21
																													102.9	-267	100	-692	95.3	-21
																													102.9	-267	100	-692	95.3	-22
																													102.9	-272	100	-689	95.3	-22
																													103	-261	100.1	-690	95.3	-22
																													103	-261	100.1	-690	95.5	-23
																													103	-273	100.1	-689	95.5	-23
																													103.1	-273	100.2	-690	95.5	-23
																													103.1	-273	100.2	-690	95.5	-23
																													103.2	-281	100.3	-687	95.5	-23
																													103.2	-281	100.3	-694	95.6	-23
																													103.2	-273	100.3	-694	95.6	-23
																													103.3	-277	100.3	-691	95.6	-23
																													103.3	-277	100.4	-687	95.6	-23
																													103.3	-275	100.4	-687	95.8	-24
																													103.4	-274	100.5	-685	95.8	-24
																													103.4	-274	100.5	-685	95.8	-24
																													103.5	-280	100.5	-694	95.8	-24
																													103.5	-269	100.6	-690	95.8	-24
																													103.5	-269	100.6	-690	96	-24
																													103.5	-271	100.6	-682	96	-25
																													103.5	-271	100.7	-675	96	-25
																													103.6	-276	100.7	-675	96	-25
																													103.7	-276	100.7	-687	96	-25
																													103.7	-276	100.8	-685	96	-25
																													103.7	-272	100.8	-685	96.2	-25
																													103.8	-276	100.8	-685	96.2	-25
																													103.8	-276	100.8	-685	96.2	-25
																													103.8	-278	100.9	-689	96.2	-25
																													103.9	-276	100.9	-685	96.2	-25
																													103.9	-276	100.9	-685	96.4	-25
																													104	-275	101	-682	96.4	-25
																													104	-275	101.1	-687	96.4	-25
																													104	-273	101.1	-687	96.4	-24
																													104.1	-275	101.1	-692	96.6	-24
																													104.1	-275	101.1	-686	96.6	-24
																													104.1	-283	101.1	-686	96.6	-24
																													104.2	-272	101.2	-681	96.6	-24
																													104.2	-272	101.3	-686	96.6	-24
																													104.2	-276	101.3	-686	96.7	-23
																													104.3	-277	101.3	-684	96.7	-23
																													104.3	-277	101.3	-684	96.7	-23
																													104.4	-276	101.4	-693	96.7	-23
																													104.4	-271	101.4	-670	96.7	-23
																													104.4	-271	101.4	-670	96.7	-23
																													104.5	-274	101.5	-685	97	-23
																													104.5	-274	101.6	-678	97	-23
																													104.5	-282	101.6	-678	97	-23
																													104.6	-275	101.6	-683	97	-23
																													104.6	-275	101.6	-680	97	-23
																													104.6	-280	101.6	-680	97.1	-24
																													104.7	-280	101.7	-679	97.1	-24
																													104.7	-280	101.7	-679	97.1	-24
																													104.7	-277	101.8	-682	97.1	-25
																													104.8	-279	101.8	-679	97.1	-25
																													104.8	-279	101.8	-679	97.2	-25
																													104.9	-281	101.9	-678	97.2	-25
																													104.9	-281	101.9	-680	97.2	-25
																													104.9	-273	101.9	-680	97.2	-26
																													105	-278	102	-665	97.4	-26
																													105	-278	102	-679	97.4	-26
																													105	-280	102	-679	97.4	-26
																													105.1	-281	102.1	-677	97.4	-27
																													105.1	-281	102.1	-688	97.4	-27
																													105.2	-286	102.1	-679	97.4	-27
																													105.2	-279	102.2	-677	97.4	-27
																													105.2	-279	102.2	-677	97.6	-28
																													105.2	-278	102.2	-681	97.6	-28
																													105.3	-284	102.3	-677	97.6	-28
																													105.3	-284	102.3	-677	97.6	-28
																													105.4	-271	102.3	-676	97.8	-28
																													105.4	-271	102.4	-667	97.8	-28
																													105.4	-280	102.4	-667	97.8	-29
																													105.5	-280	102.4	-675	97.8	-29
																													105.5	-280	102.5	-676	97.8	-29
																													105.5	-287	102.5	-676	98	-29
																													105.6	-271	102.5	-680	98	-29
																													105.6	-271	102.5	-680	98	-29
																													105.7	-281	102.6	-665	98	-29
																													105.7	-279	102.7	-673	98	-29
																													105.7	-279	102.7	-673	98.1	-30
																													105.8	-284	102.7	-678	98.1	-29
																													105.8	-284	102.7	-678	98.1	-29
																													105.8	-267	102.7	-678	98.1	-29
																													105.9	-280	102.8	-672	98.1	-28
																													105.9	-280	102.9	-672	98.1	-28
																													105.9	-280	102.9	-672	98.3	-28
[truncated: 23,771 more rows]

## Sheet: Figure 3
Figure 3a			Figure 3b			Figure 3c			Figure 3d						Figure 3e						Figure 3f
	MoO3/Mo2N-C			MoO3/MoO2-C			MoO3/Mo2C-C		MoO3/Mo2N-C						MoO3/MoO2-C						MoO3/Mo2C-C
Adsorption energy (eV)	-0.42		Adsorption energy (eV)	-0.26		Adsorption energy (eV)	-0.23		Energy (eV)	Mo_up	Mo_down	CO2_up	CO2_down		Energy (eV)	Mo_up	Mo_down	CO2_up	CO2_down		Energy (eV)	Mo_up	Mo_down	CO2_up	CO2_down
Bader charge (|e|)	0.63		Bader charge (|e|)	0.01		Bader charge (|e|)	0.02		-66.5496	0	0	0	0		-67.1048	0	0	0	0		-66.4913	0	0	0	0
									-66.4736	0	0	0	0		-67.0268	0	0	0	0		-66.4153	0	0	0	0
									-66.3976	0	0	0	0		-66.9488	0	0	0	0		-66.3393	0	0	0	0
									-66.3206	0	0	0	0		-66.8708	0	0	0	0		-66.2623	0	0	0	0
									-66.2446	0	0	0	0		-66.7928	0	0	0	0		-66.1863	0	0	0	0
									-66.1686	0	0	0	0		-66.7148	0	0	0	0		-66.1103	0	0	0	0
									-66.0926	0	0	0	0		-66.6368	0	0	0	0		-66.0333	0	0	0	0
									-66.0166	0	0	0	0		-66.5588	0	0	0	0		-65.9573	0	0	0	0
									-65.9406	0	0	0	0		-66.4808	0	0	0	0		-65.8813	0	0	0	0
									-65.8646	0	0	0	0		-66.4038	0	0	0	0		-65.8053	0	0	0	0
									-65.7886	0	0	0	0		-66.3258	0	0	0	0		-65.7283	0	0	0	0
									-65.7116	0	0	0	0		-66.2478	0	0	0	0		-65.6523	0	0	0	0
									-65.6356	0	0	0	0		-66.1698	0	0	0	0		-65.5763	0	0	0	0
									-65.5596	0	0	0	0		-66.0918	0	0	0	0		-65.4993	0	0	0	0
									-65.4836	0	0	0	0		-66.0138	0	0	0	0		-65.4233	0	0	0	0
									-65.4076	0	0	0	0		-65.9358	0	0	0	0		-65.3473	0	0	0	0
									-65.3316	0	0	0	0		-65.8578	0	0	0	0		-65.2713	0	0	0	0
									-65.2556	0	0	0	0		-65.7798	0	0	0	0		-65.1943	0	0	0	0
									-65.1786	0	0	0	0		-65.7018	0	0	0	0		-65.1183	0	0	0	0
									-65.1026	0	0	0	0		-65.6248	0	0	0	0		-65.0423	0	0	0	0
									-65.0266	0	0	0	0		-65.5468	0	0	0	0		-64.9663	0	0	0	0
									-64.9506	0	0	0	0		-65.4688	0	0	0	0		-64.8893	0	0	0	0
									-64.8746	0	0	0	0		-65.3908	0	0	0	0		-64.8133	0	0	0	0
									-64.7986	0	0	0	0		-65.3128	0	0	0	0		-64.7373	0	0	0	0
									-64.7226	0	0	0	0		-65.2348	0	0	0	0		-64.6603	0	0	0	0
									-64.6466	0	0	0	0		-65.1568	0	0	0	0		-64.5843	0	0	0	0
									-64.5696	0	0	0	0		-65.0788	0	0	0	0		-64.5083	0	0	0	0
									-64.4936	0	0	0	0		-65.0008	0	0	0	0		-64.4323	0	0	0	0
									-64.4176	0	0	0	0		-64.9228	0	0	0	0		-64.3553	0	0	0	0
									-64.3416	0	0	0	0		-64.8458	0	0	0	0		-64.2793	0	0	0	0
									-64.2656	0	0	0	0		-64.7678	0	0	0	0		-64.2033	0	0	0	0
									-64.1896	0	0	0	0		-64.6898	0	0	0	0		-64.1263	0	0	0	0
									-64.1136	0	0	0	0		-64.6118	0	0	0	0		-64.0503	0	0	0	0
									-64.0366	0	0	0	0		-64.5338	0	0	0	0		-63.9743	0	0	0	0
									-63.9606	0	0	0	0		-64.4558	0	0	0	0		-63.8983	0	0	0	0
									-63.8846	0	0	0	0		-64.3778	0	0	0	0		-63.8213	0	0	0	0
									-63.8086	0	0	0	0		-64.2998	0	0	0	0		-63.7453	0	0	0	0
									-63.7326	0	0	0	0		-64.2218	0	0	0	0		-63.6693	0	0	0	0
									-63.6566	0	0	0	0		-64.1438	0	0	0	0		-63.5923	0	0	0	0
									-63.5806	0	0	0	0		-64.0658	0	0	0	0		-63.5163	0	0	0	0
									-63.5046	0	0	0	0		-63.9888	0	0	0	0		-63.4403	0	0	0	0
									-63.4276	0	0	0	0		-63.9108	0	0	0	0		-63.3643	0	0	0	0
									-63.3516	0	0	0	0		-63.8328	0	0	0	0		-63.2873	0	0	0	0
									-63.2756	0	0	0	0		-63.7548	0	0	0	0		-63.2113	0	0	0	0
									-63.1996	0	0	0	0		-63.6768	0	0	0	0		-63.1353	0	0	0	0
									-63.1236	0	0	0	0		-63.5988	0	0	0	0		-63.0593	0	0	0	0
									-63.0476	0	0	0	0		-63.5208	0	0	0	0		-62.9823	0	0	0	0
									-62.9716	0	0	0	0		-63.4428	0	0	0	0		-62.9063	0	0	0	0
									-62.8946	0	0	0	0		-63.3648	0	0	0	0		-62.8303	0	0	0	0
									-62.8186	0	0	0	0		-63.2868	0	0	0	0		-62.7533	0	0	0	0
									-62.7426	0	0	0	0		-63.2098	0	0	0	0		-62.6773	0	0	0	0
									-62.6666	0	0	0	0		-63.1318	0	0	0	0		-62.6013	0	0	0	0
									-62.5906	0	0	0	0		-63.0538	0	0	0	0		-62.5253	0	0	0	0
									-62.5146	0	0	0	0		-62.9758	1e-05	-1e-05	0	0		-62.4483	0	0	0	0
									-62.4386	0	0	0	0		-62.8978	1e-05	-1e-05	0	0		-62.3723	0	0	0	0
									-62.3626	0	0	0	0		-62.8198	0	0	0	0		-62.2963	0	0	0	0
									-62.2856	0	0	0	0		-62.7418	0	-9e-05	0	0		-62.2193	0	0	0	0
									-62.2096	0	0	0	0		-62.6638	0	-0.00019	0	0		-62.1433	1e-05	-1e-05	0	0
									-62.1336	0	0	0	0		-62.5858	0.00823	-0.009	0	0		-62.0673	0	0	0	0
									-62.0576	0	0	0	0		-62.5078	0.44832	-0.52511	0	0		-61.9913	0	0	0	0
									-61.9816	0.00185	-0.00185	0	0		-62.4308	0.65741	-0.79922	0	0		-61.9143	0	0	0	0
									-61.9056	0.02528	-0.02528	0	0		-62.3528	0.81563	-1.62524	0	0		-61.8383	0	0	0	0
									-61.8296	0.01264	-0.01264	0	0		-62.2748	8.06603	-8.32008	0	0		-61.7623	2e-05	-4e-05	0	0
									-61.7526	0.00026	-0.00026	0	0		-62.1968	2.75535	-1.48819	0	0		-61.6863	0.00223	-0.00305	0	0
									-61.6766	0.00082	-0.00082	0	0		-62.1188	0.02076	-0.00504	0	0		-61.6093	0.00757	-0.007	0	0
									-61.6006	0.04702	-0.04703	0	0		-62.0408	1e-05	0	0	0		-61.5333	0.00969	-0.00968	0	0
									-61.5246	1.38504	-1.38604	0.00012	-0.00012		-61.9628	0	0	0	0		-61.4573	0.00526	-0.00491	0	0
									-61.4486	8.34218	-8.34218	0.00075	-0.00075		-61.8848	0	0	0	0		-61.3803	0.00019	-0.00019	0	0
									-61.3726	2.80311	-2.80311	0.00025	-0.00025		-61.8068	0	0	0	0		-61.3043	0.0027	-0.00273	0	0
									-61.2966	0.33454	-0.33454	3e-05	-3e-05		-61.7288	0	0	0	0		-61.2283	0.03878	-0.04659	0	0
									-61.2206	0.01894	-0.01894	0	0		-61.6508	0	0	0	0		-61.1523	0.99496	-1.13207	0	0
									-61.1436	0.02615	-0.02615	0	0		-61.5738	0	0	0	0		-61.0753	4.38317	-4.57217	0	0
									-61.0676	0.00808	-0.00808	0	0		-61.4958	0	0	0	0		-60.9993	5.26838	-5.13637	0	0
									-60.9916	0.00295	-0.00295	0	0		-61.4178	0	0	0	0		-60.9233	2.16353	-1.98452	0	0
									-60.9156	0.04499	-0.04499	0	0		-61.3398	0	0	0	0		-60.8463	0.18236	-0.15915	0	0
									-60.8396	0.02704	-0.02704	0	0		-61.2618	0	0	0	0		-60.7703	0.00049	-0.00037	0	0
									-60.7636	0.00047	-0.00047	0	0		-61.1838	0	0	0	0		-60.6943	0	0	0	0
									-60.6876	0	0	0	0		-61.1058	0	0	0	0		-60.6183	0	0	0	0
									-60.6106	0	0	0	0		-61.0278	0	0	0	0		-60.5413	0	0	0	0
									-60.5346	0	0	0	0		-60.9498	0	0	0	0		-60.4653	0	0	0	0
									-60.4586	0	0	0	0		-60.8718	0	0	0	0		-60.3893	0	0	0	0
									-60.3826	0	0	0	0		-60.7948	0	0	0	0		-60.3123	0	0	0	0
									-60.3066	0	0	0	0		-60.7168	0	0	0	0		-60.2363	0	0	0	0
									-60.2306	0	0	0	0		-60.6388	0	0	0	0		-60.1603	0	0	0	0
									-60.1546	0	0	0	0		-60.5608	0	0	0	0		-60.0843	0	0	0	0
									-60.0776	0	0	0	0		-60.4828	0	0	0	0		-60.0073	0	0	0	0
									-60.0016	0	0	0	0		-60.4048	0	0	0	0		-59.9313	0	0	0	0
									-59.9256	0	0	0	0		-60.3268	0	0	0	0		-59.8553	0	0	0	0
									-59.8496	0	0	0	0		-60.2488	0	0	0	0		-59.7793	0	0	0	0
									-59.7736	0	0	0	0		-60.1708	0	0	0	0		-59.7023	0	0	0	0
									-59.6976	0	0	0	0		-60.0928	0	0	0	0		-59.6263	0	0	0	0
									-59.6216	0	0	0	0		-60.0148	0	0	0	0		-59.5503	0	0	0	0
									-59.5456	0	0	0	0		-59.9378	0	0	0	0		-59.4733	0	0	0	0
									-59.4686	0	0	0	0		-59.8598	0	0	0	0		-59.3973	0	0	0	0
									-59.3926	0	0	0	0		-59.7818	0	0	0	0		-59.3213	0	0	0	0
									-59.3166	0	0	0	0		-59.7038	0	0	0	0		-59.2453	0	0	0	0
									-59.2406	0	0	0	0		-59.6258	0	0	0	0		-59.1683	0	0	0	0
									-59.1646	0	0	0	0		-59.5478	0	0	0	0		-59.0923	0	0	0	0
									-59.0886	0	0	0	0		-59.4698	0	0	0	0		-59.0163	0	0	0	0
									-59.0126	0	0	0	0		-59.3918	0	0	0	0		-58.9393	0	0	0	0
									-58.9356	0	0	0	0		-59.3138	0	0	0	0		-58.8633	0	0	0	0
									-58.8596	0	0	0	0		-59.2358	0	0	0	0		-58.7873	0	0	0	0
									-58.7836	0	0	0	0		-59.1588	0	0	0	0		-58.7113	0	0	0	0
									-58.7076	0	0	0	0		-59.0808	0	0	0	0		-58.6343	0	0	0	0
									-58.6316	0	0	0	0		-59.0028	0	0	0	0		-58.5583	0	0	0	0
									-58.5556	0	0	0	0		-58.9248	0	0	0	0		-58.4823	0	0	0	0
									-58.4796	0	0	0	0		-58.8468	0	0	0	0		-58.4063	0	0	0	0
									-58.4036	0	0	0	0		-58.7688	0	0	0	0		-58.3293	0	0	0	0
									-58.3266	0	0	0	0		-58.6908	0	0	0	0		-58.2533	0	0	0	0
									-58.2506	0	0	0	0		-58.6128	0	0	0	0		-58.1773	0	0	0	0
									-58.1746	0	0	0	0		-58.5348	0	0	0	0		-58.1003	0	0	0	0
									-58.0986	0	0	0	0		-58.4568	0	0	0	0		-58.0243	0	0	0	0
									-58.0226	0	0	0	0		-58.3798	0	0	0	0		-57.9483	0	0	0	0
									-57.9466	0	0	0	0		-58.3018	0	0	0	0		-57.8723	0	0	0	0
									-57.8706	0	0	0	0		-58.2238	0	0	0	0		-57.7953	0	0	0	0
									-57.7936	0	0	0	0		-58.1458	0	0	0	0		-57.7193	0	0	0	0
									-57.7176	0	0	0	0		-58.0678	0	0	0	0		-57.6433	0	0	0	0
									-57.6416	0	0	0	0		-57.9898	0	0	0	0		-57.5663	0	0	0	0
									-57.5656	0	0	0	0		-57.9118	0	0	0	0		-57.4903	0	0	0	0
									-57.4896	0	0	0	0		-57.8338	0	0	0	0		-57.4143	0	0	0	0
									-57.4136	0	0	0	0		-57.7558	0	0	0	0		-57.3383	0	0	0	0
									-57.3376	0	0	0	0		-57.6778	0	0	0	0		-57.2613	0	0	0	0
									-57.2616	0	0	0	0		-57.5998	0	0	0	0		-57.1853	0	0	0	0
									-57.1846	0	0	0	0		-57.5228	0	0	0	0		-57.1093	0	0	0	0
									-57.1086	0	0	0	0		-57.4448	0	0	0	0		-57.0333	0	0	0	0
									-57.0326	0	0	0	0		-57.3668	0	0	0	0		-56.9563	0	0	0	0
									-56.9566	0	0	0	0		-57.2888	0	0	0	0		-56.8803	0	0	0	0
									-56.8806	0	0	0	0		-57.2108	0	0	0	0		-56.8043	0	0	0	0
									-56.8046	0	0	0	0		-57.1328	0	0	0	0		-56.7273	0	0	0	0
									-56.7286	0	0	0	0		-57.0548	0	0	0	0		-56.6513	0	0	0	0
									-56.6516	0	0	0	0		-56.9768	0	0	0	0		-56.5753	0	0	0	0
									-56.5756	0	0	0	0		-56.8988	0	0	0	0		-56.4993	0	0	0	0
									-56.4996	0	0	0	0		-56.8208	0	0	0	0		-56.4223	0	0	0	0
									-56.4236	0	0	0	0		-56.7438	0	0	0	0		-56.3463	0	0	0	0
									-56.3476	0	0	0	0		-56.6658	0	0	0	0		-56.2703	0	0	0	0
									-56.2716	0	0	0	0		-56.5878	0	0	0	0		-56.1933	0	0	0	0
									-56.1956	0	0	0	0		-56.5098	0	0	0	0		-56.1173	0	0	0	0
									-56.1196	0	0	0	0		-56.4318	0	0	0	0		-56.0413	0	0	0	0
									-56.0426	0	0	0	0		-56.3538	0	0	0	0		-55.9653	0	0	0	0
									-55.9666	0	0	0	0		-56.2758	0	0	0	0		-55.8883	0	0	0	0
									-55.8906	0	0	0	0		-56.1978	0	0	0	0		-55.8123	0	0	0	0
									-55.8146	0	0	0	0		-56.1198	0	0	0	0		-55.7363	0	0	0	0
									-55.7386	0	0	0	0		-56.0418	0	0	0	0		-55.6593	0	0	0	0
									-55.6626	0	0	0	0		-55.9648	0	0	0	0		-55.5833	0	0	0	0
									-55.5866	0	0	0	0		-55.8868	0	0	0	0		-55.5073	0	0	0	0
									-55.5096	0	0	0	0		-55.8088	0	0	0	0		-55.4313	0	0	0	0
									-55.4336	0	0	0	0		-55.7308	0	0	0	0		-55.3543	0	0	0	0
									-55.3576	0	0	0	0		-55.6528	0	0	0	0		-55.2783	0	0	0	0
									-55.2816	0	0	0	0		-55.5748	0	0	0	0		-55.2023	0	0	0	0
									-55.2056	0	0	0	0		-55.4968	0	0	0	0		-55.1263	0	0	0	0
									-55.1296	0	0	0	0		-55.4188	0	0	0	0		-55.0493	0	0	0	0
									-55.0536	0	0	0	0		-55.3408	0	0	0	0		-54.9733	0	0	0	0
									-54.9776	0	0	0	0		-55.2628	0	0	0	0		-54.8973	0	0	0	0
									-54.9006	0	0	0	0		-55.1848	0	0	0	0		-54.8203	0	0	0	0
									-54.8246	0	0	0	0		-55.1078	0	0	0	0		-54.7443	0	0	0	0
									-54.7486	0	0	0	0		-55.0298	0	0	0	0		-54.6683	0	0	0	0
									-54.6726	0	0	0	0		-54.9518	0	0	0	0		-54.5923	0	0	0	0
									-54.5966	0	0	0	0		-54.8738	0	0	0	0		-54.5153	0	0	0	0
									-54.5206	0	0	0	0		-54.7958	0	0	0	0		-54.4393	0	0	0	0
									-54.4446	0	0	0	0		-54.7178	0	0	0	0		-54.3633	0	0	0	0
									-54.3676	0	0	0	0		-54.6398	0	0	0	0		-54.2863	0	0	0	0
									-54.2916	0	0	0	0		-54.5618	0	0	0	0		-54.2103	0	0	0	0
									-54.2156	0	0	0	0		-54.4838	0	0	0	0		-54.1343	0	0	0	0
									-54.1396	0	0	0	0		-54.4058	0	0	0	0		-54.0583	0	0	0	0
									-54.0636	0	0	0	0		-54.3288	0	0	0	0		-53.9813	0	0	0	0
									-53.9876	0	0	0	0		-54.2508	0	0	0	0		-53.9053	0	0	0	0
									-53.9116	0	0	0	0		-54.1728	0	0	0	0		-53.8293	0	0	0	0
									-53.8356	0	0	0	0		-54.0948	0	0	0	0		-53.7533	0	0	0	0
									-53.7586	0	0	0	0		-54.0168	0	0	0	0		-53.6763	0	0	0	0
									-53.6826	0	0	0	0		-53.9388	0	0	0	0		-53.6003	0	0	0	0
									-53.6066	0	0	0	0		-53.8608	0	0	0	0		-53.5243	0	0	0	0
									-53.5306	0	0	0	0		-53.7828	0	0	0	0		-53.4473	0	0	0	0
									-53.4546	0	0	0	0		-53.7048	0	0	0	0		-53.3713	0	0	0	0
									-53.3786	0	0	0	0		-53.6268	0	0	0	0		-53.2953	0	0	0	0
									-53.3026	0	0	0	0		-53.5498	0	0	0	0		-53.2193	0	0	0	0
									-53.2256	0	0	0	0		-53.4718	0	0	0	0		-53.1423	0	0	0	0
									-53.1496	0	0	0	0		-53.3938	0	0	0	0		-53.0663	0	0	0	0
									-53.0736	0	0	0	0		-53.3158	0	0	0	0		-52.9903	0	0	0	0
									-52.9976	0	0	0	0		-53.2378	0	0	0	0		-52.9133	0	0	0	0
									-52.9216	0	0	0	0		-53.1598	0	0	0	0		-52.8373	0	0	0	0
									-52.8456	0	0	0	0		-53.0818	0	0	0	0		-52.7613	0	0	0	0
									-52.7696	0	0	0	0		-53.0038	0	0	0	0		-52.6853	0	0	0	0
									-52.6926	0	0	0	0		-52.9258	0	0	0	0		-52.6083	0	0	0	0
									-52.6166	0	0	0	0		-52.8478	0	0	0	0		-52.5323	0	0	0	0
									-52.5406	0	0	0	0		-52.7698	0	0	0	0		-52.4563	0	0	0	0
									-52.4646	0	0	0	0		-52.6928	0	0	0	0		-52.3793	0	0	0	0
									-52.3886	0	0	0	0		-52.6148	0	0	0	0		-52.3033	0	0	0	0
									-52.3126	0	0	0	0		-52.5368	0	0	0	0		-52.2273	0	0	0	0
									-52.2366	0	0	0	0		-52.4588	0	0	0	0		-52.1513	0	0	0	0
									-52.1606	0	0	0	0		-52.3808	0	0	0	0		-52.0743	0	0	0	0
									-52.0836	0	0	0	0		-52.3028	0	0	0	0		-51.9983	0	0	0	0
									-52.0076	0	0	0	0		-52.2248	0	0	0	0		-51.9223	0	0	0	0
									-51.9316	0	0	0	0		-52.1468	0	0	0	0		-51.8463	0	0	0	0
									-51.8556	0	0	0	0		-52.0688	0	0	0	0		-51.7693	0	0	0	0
									-51.7796	0	0	0	0		-51.9908	0	0	0	0		-51.6933	0	0	0	0
									-51.7036	0	0	0	0		-51.9138	0	0	0	0		-51.6173	0	0	0	0
									-51.6276	0	0	0	0		-51.8358	0	0	0	0		-51.5403	0	0	0	0
									-51.5506	0	0	0	0		-51.7578	0	0	0	0		-51.4643	0	0	0	0
									-51.4746	0	0	0	0		-51.6798	0	0	0	0		-51.3883	0	0	0	0
									-51.3986	0	0	0	0		-51.6018	0	0	0	0		-51.3123	0	0	0	0
									-51.3226	0	0	0	0		-51.5238	0	0	0	0		-51.2353	0	0	0	0
									-51.2466	0	0	0	0		-51.4458	0	0	0	0		-51.1593	0	0	0	0
									-51.1706	0	0	0	0		-51.3678	0	0	0	0		-51.0833	0	0	0	0
									-51.0946	0	0	0	0		-51.2898	0	0	0	0		-51.0063	0	0	0	0
									-51.0186	0	0	0	0		-51.2118	0	0	0	0		-50.9303	0	0	0	0
									-50.9416	0	0	0	0		-51.1338	0	0	0	0		-50.8543	0	0	0	0
									-50.8656	0	0	0	0		-51.0568	0	0	0	0		-50.7783	0	0	0	0
									-50.7896	0	0	0	0		-50.9788	0	0	0	0		-50.7013	0	0	0	0
									-50.7136	0	0	0	0		-50.9008	0	0	0	0		-50.6253	0	0	0	0
									-50.6376	0	0	0	0		-50.8228	0	0	0	0		-50.5493	0	0	0	0
									-50.5616	0	0	0	0		-50.7448	0	0	0	0		-50.4733	0	0	0	0
									-50.4856	0	0	0	0		-50.6668	0	0	0	0		-50.3963	0	0	0	0
									-50.4086	0	0	0	0		-50.5888	0	0	0	0		-50.3203	0	0	0	0
									-50.3326	0	0	0	0		-50.5108	0	0	0	0		-50.2443	0	0	0	0
									-50.2566	0	0	0	0		-50.4328	0	0	0	0		-50.1673	0	0	0	0
									-50.1806	0	0	0	0		-50.3548	0	0	0	0		-50.0913	0	0	0	0
									-50.1046	0	0	0	0		-50.2778	0	0	0	0		-50.0153	0	0	0	0
									-50.0286	0	0	0	0		-50.1998	0	0	0	0		-49.9393	0	0	0	0
									-49.9526	0	0	0	0		-50.1218	0	0	0	0		-49.8623	0	0	0	0
									-49.8766	0	0	0	0		-50.0438	0	0	0	0		-49.7863	0	0	0	0
									-49.7996	0	0	0	0		-49.9658	0	0	0	0		-49.7103	0	0	0	0
									-49.7236	0	0	0	0		-49.8878	0	0	0	0		-49.6333	0	0	0	0
									-49.6476	0	0	0	0		-49.8098	0	0	0	0		-49.5573	0	0	0	0
									-49.5716	0	0	0	0		-49.7318	0	0	0	0		-49.4813	0	0	0	0
									-49.4956	0	0	0	0		-49.6538	0	0	0	0		-49.4053	0	0	0	0
									-49.4196	0	0	0	0		-49.5758	0	0	0	0		-49.3283	0	0	0	0
									-49.3436	0	0	0	0		-49.4988	0	0	0	0		-49.2523	0	0	0	0
									-49.2666	0	0	0	0		-49.4208	0	0	0	0		-49.1763	0	0	0	0
									-49.1906	0	0	0	0		-49.3428	0	0	0	0		-49.0993	0	0	0	0
									-49.1146	0	0	0	0		-49.2648	0	0	0	0		-49.0233	0	0	0	0
									-49.0386	0	0	0	0		-49.1868	0	0	0	0		-48.9473	0	0	0	0
									-48.9626	0	0	0	0		-49.1088	0	0	0	0		-48.8713	0	0	0	0
									-48.8866	0	0	0	0		-49.0308	0	0	0	0		-48.7943	0	0	0	0
									-48.8106	0	0	0	0		-48.9528	0	0	0	0		-48.7183	0	0	0	0
									-48.7346	0	0	0	0		-48.8748	0	0	0	0		-48.6423	0	0	0	0
									-48.6576	0	0	0	0		-48.7968	0	0	0	0		-48.5663	0	0	0	0
									-48.5816	0	0	0	0		-48.7188	0	0	0	0		-48.4893	0	0	0	0
									-48.5056	0	0	0	0		-48.6418	0	0	0	0		-48.4133	0	0	0	0
									-48.4296	0	0	0	0		-48.5638	0	0	0	0		-48.3373	0	0	0	0
									-48.3536	0	0	0	0		-48.4858	0	0	0	0		-48.2603	0	0	0	0
									-48.2776	0	0	0	0		-48.4078	0	0	0	0		-48.1843	0	0	0	0
									-48.2016	0	0	0	0		-48.3298	0	0	0	0		-48.1083	0	0	0	0
									-48.1246	0	0	0	0		-48.2518	0	0	0	0		-48.0323	0	0	0	0
									-48.0486	0	0	0	0		-48.1738	0	0	0	0		-47.9553	0	0	0	0
									-47.9726	0	0	0	0		-48.0958	0	0	0	0		-47.8793	0	0	0	0
									-47.8966	0	0	0	0		-48.0178	0	0	0	0		-47.8033	0	0	0	0
									-47.8206	0	0	0	0		-47.9398	0	0	0	0		-47.7263	0	0	0	0
									-47.7446	0	0	0	0		-47.8628	0	0	0	0		-47.6503	0	0	0	0
									-47.6686	0	0	0	0		-47.7848	0	0	0	0		-47.5743	0	0	0	0
									-47.5926	0	0	0	0		-47.7068	0	0	0	0		-47.4983	0	0	0	0
									-47.5156	0	0	0	0		-47.6288	0	0	0	0		-47.4213	0	0	0	0
									-47.4396	0	0	0	0		-47.5508	0	0	0	0		-47.3453	0	0	0	0
									-47.3636	0	0	0	0		-47.4728	0	0	0	0		-47.2693	0	0	0	0
									-47.2876	0	0	0	0		-47.3948	0	0	0	0		-47.1933	0	0	0	0
									-47.2116	0	0	0	0		-47.3168	0	0	0	0		-47.1163	0	0	0	0
									-47.1356	0	0	0	0		-47.2388	0	0	0	0		-47.0403	0	0	0	0
									-47.0596	0	0	0	0		-47.1608	0	0	0	0		-46.9643	0	0	0	0
									-46.9826	0	0	0	0		-47.0838	0	0	0	0		-46.8873	0	0	0	0
									-46.9066	0	0	0	0		-47.0058	0	0	0	0		-46.8113	0	0	0	0
									-46.8306	0	0	0	0		-46.9278	0	0	0	0		-46.7353	0	0	0	0
									-46.7546	0	0	0	0		-46.8498	0	0	0	0		-46.6593	0	0	0	0
									-46.6786	0	0	0	0		-46.7718	0	0	0	0		-46.5823	0	0	0	0
									-46.6026	0	0	0	0		-46.6938	0	0	0	0		-46.5063	0	0	0	0
									-46.5266	0	0	0	0		-46.6158	0	0	0	0		-46.4303	0	0	0	0
									-46.4506	0	0	0	0		-46.5378	0	0	0	0		-46.3533	0	0	0	0
									-46.3736	0	0	0	0		-46.4598	0	0	0	0		-46.2773	0	0	0	0
									-46.2976	0	0	0	0		-46.3818	0	0	0	0		-46.2013	0	0	0	0
									-46.2216	0	0	0	0		-46.3038	0	0	0	0		-46.1253	0	0	0	0
									-46.1456	0	0	0	0		-46.2268	0	0	0	0		-46.0483	0	0	0	0
									-46.0696	0	0	0	0		-46.1488	0	0	0	0		-45.9723	0	0	0	0
									-45.9936	0	0	0	0		-46.0708	0	0	0	0		-45.8963	0	0	0	0
									-45.9176	0	0	0	0		-45.9928	0	0	0	0		-45.8203	0	0	0	0
									-45.8406	0	0	0	0		-45.9148	0	0	0	0		-45.7433	0	0	0	0
									-45.7646	0	0	0	0		-45.8368	0	0	0	0		-45.6673	0	0	0	0
									-45.6886	0	0	0	0		-45.7588	0	0	0	0		-45.5913	0	0	0	0
									-45.6126	0	0	0	0		-45.6808	0	0	0	0		-45.5143	0	0	0	0
									-45.5366	0	0	0	0		-45.6028	0	0	0	0		-45.4383	0	0	0	0
									-45.4606	0	0	0	0		-45.5248	0	0	0	0		-45.3623	0	0	0	0
									-45.3846	0	0	0	0		-45.4478	0	0	0	0		-45.2863	0	0	0	0
									-45.3086	0	0	0	0		-45.3698	0	0	0	0		-45.2093	0	0	0	0
									-45.2316	0	0	0	0		-45.2918	0	0	0	0		-45.1333	0	0	0	0
									-45.1556	0	0	0	0		-45.2138	0	0	0	0		-45.0573	0	0	0	0
									-45.0796	0	0	0	0		-45.1358	0	0	0	0		-44.9803	0	0	0	0
									-45.0036	0	0	0	0		-45.0578	0	0	0	0		-44.9043	0	0	0	0
									-44.9276	0	0	0	0		-44.9798	0	0	0	0		-44.8283	0	0	0	0
									-44.8516	0	0	0	0		-44.9018	0	0	0	0		-44.7523	0	0	0	0
									-44.7756	0	0	0	0		-44.8238	0	0	0	0		-44.6753	0	0	0	0
									-44.6986	0	0	0	0		-44.7458	0	0	0	0		-44.5993	0	0	0	0
									-44.6226	0	0	0	0		-44.6678	0	0	0	0		-44.5233	0	0	0	0
									-44.5466	0	0	0	0		-44.5908	0	0	0	0		-44.4463	0	0	0	0
									-44.4706	0	0	0	0		-44.5128	0	0	0	0		-44.3703	0	0	0	0
									-44.3946	0	0	0	0		-44.4348	0	0	0	0		-44.2943	0	0	0	0
									-44.3186	0	0	0	0		-44.3568	0	0	0	0		-44.2183	0	0	0	0
									-44.2426	0	0	0	0		-44.2788	0	0	0	0		-44.1413	0	0	0	0
									-44.1656	0	0	0	0		-44.2008	0	0	0	0		-44.0653	0	0	0	0
									-44.0896	0	0	0	0		-44.1228	0	0	0	0		-43.9893	0	0	0	0
									-44.0136	0	0	0	0		-44.0448	0	0	0	0		-43.9133	0	0	0	0
									-43.9376	0	0	0	0		-43.9668	0	0	0	0		-43.8363	0	0	0	0
									-43.8616	0	0	0	0		-43.8888	0	0	0	0		-43.7603	0	0	0	0
									-43.7856	0	0	0	0		-43.8118	0	0	0	0		-43.6843	0	0	0	0
									-43.7096	0	0	0	0		-43.7338	0	0	0	0		-43.6073	0	0	0	0
									-43.6336	0	0	0	0		-43.6558	0	0	0	0		-43.5313	0	0	0	0
									-43.5566	0	0	0	0		-43.5778	0	0	0	0		-43.4553	0	0	0	0
									-43.4806	0	0	0	0		-43.4998	0	0	0	0		-43.3793	0	0	0	0
									-43.4046	0	0	0	0		-43.4218	0	0	0	0		-43.3023	0	0	0	0
									-43.3286	0	0	0	0		-43.3438	0	0	0	0		-43.2263	0	0	0	0
									-43.2526	0	0	0	0		-43.2658	0	0	0	0		-43.1503	0	0	0	0
									-43.1766	0	0	0	0		-43.1878	0	0	0	0		-43.0733	0	0	0	0
									-43.1006	0	0	0	0		-43.1098	0	0	0	0		-42.9973	0	0	0	0
									-43.0236	0	0	0	0		-43.0328	0	0	0	0		-42.9213	0	0	0	0
									-42.9476	0	0	0	0		-42.9548	0	0	0	0		-42.8453	0	0	0	0
									-42.8716	0	0	0	0		-42.8768	0	0	0	0		-42.7683	0	0	0	0
									-42.7956	0	0	0	0		-42.7988	0	0	0	0		-42.6923	0	0	0	0
									-42.7196	0	0	0	0		-42.7208	0	0	0	0		-42.6163	0	0	0	0
									-42.6436	0	0	0	0		-42.6428	0	0	0	0		-42.5403	0	0	0	0
									-42.5676	0	0	0	0		-42.5648	0	0	0	0		-42.4633	0	0	0	0
									-42.4916	0	0	0	0		-42.4868	0	0	0	0		-42.3873	0	0	0	0
									-42.4146	0	0	0	0		-42.4088	0	0	0	0		-42.3113	0	0	0	0
									-42.3386	0	0	0	0		-42.3308	0	0	0	0		-42.2343	0	0	0	0
									-42.2626	0	0	0	0		-42.2528	0	0	0	0		-42.1583	0	0	0	0
									-42.1866	0	0	0	0		-42.1758	0	0	0	0		-42.0823	0	0	0	0
									-42.1106	0	0	0	0		-42.0978	0	0	0	0		-42.0063	0	0	0	0
									-42.0346	0	0	0	0		-42.0198	0	0	0	0		-41.9293	0	0	0	0
									-41.9586	0	0	0	0		-41.9418	0	0	0	0		-41.8533	0	0	0	0
									-41.8816	0	0	0	0		-41.8638	0	0	0	0		-41.7773	0	0	0	0
									-41.8056	0	0	0	0		-41.7858	0	0	0	0		-41.7003	0	0	0	0
									-41.7296	0	0	0	0		-41.7078	0	0	0	0		-41.6243	0	0	0	0
									-41.6536	0	0	0	0		-41.6298	0	0	0	0		-41.5483	0	0	0	0
									-41.5776	0	0	0	0		-41.5518	0	0	0	0		-41.4723	0	0	0	0
									-41.5016	0	0	0	0		-41.4738	0	0	0	0		-41.3953	0	0	0	0
									-41.4256	0	0	0	0		-41.3968	0	0	0	0		-41.3193	0	0	0	0
									-41.3496	0	0	0	0		-41.3188	0	0	0	0		-41.2433	0	0	0	0
									-41.2726	0	0	0	0		-41.2408	0	0	0	0		-41.1663	0	0	0	0
									-41.1966	0	0	0	0		-41.1628	0	0	0	0		-41.0903	0	0	0	0
									-41.1206	0	0	0	0		-41.0848	0	0	0	0		-41.0143	0	0	0	0
									-41.0446	0	0	0	0		-41.0068	0	0	0	0		-40.9383	0	0	0	0
									-40.9686	0	0	0	0		-40.9288	0	0	0	0		-40.8613	0	0	0	0
									-40.8926	0	0	0	0		-40.8508	0	0	0	0		-40.7853	0	0	0	0
									-40.8166	0	0	0	0		-40.7728	0	0	0	0		-40.7093	0	0	0	0
									-40.7396	0	0	0	0		-40.6948	0	0	0	0		-40.6333	0	0	0	0
									-40.6636	0	0	0	0		-40.6178	0	0	0	0		-40.5563	0	0	0	0
									-40.5876	0	0	0	0		-40.5398	0	0	0	0		-40.4803	0	0	0	0
									-40.5116	0	0	0	0		-40.4618	0	0	0	0		-40.4043	0	0	0	0
									-40.4356	0	0	0	0		-40.3838	0	0	0	0		-40.3273	0	0	0	0
									-40.3596	0	0	0	0		-40.3058	0	0	0	0		-40.2513	0	0	0	0
									-40.2836	0	0	0	0		-40.2278	0	0	0	0		-40.1753	0	0	0	0
									-40.2076	0	0	0	0		-40.1498	0	0	0	0		-40.0993	0	0	0	0
									-40.1306	0	0	0	0		-40.0718	0	0	0	0		-40.0223	0	0	0	0
									-40.0546	0	0	0	0		-39.9938	0	0	0	0		-39.9463	0	0	0	0
									-39.9786	0	0	0	0		-39.9158	0	0	0	0		-39.8703	0	0	0	0
									-39.9026	0	0	0	0		-39.8378	0	0	0	0		-39.7933	0	0	0	0
									-39.8266	0	0	0	0		-39.7608	0	0	0	0		-39.7173	0	0	0	0
									-39.7506	0	0	0	0		-39.6828	0	0	0	0		-39.6413	0	0	0	0
									-39.6746	0	0	0	0		-39.6048	0	0	0	0		-39.5653	0	0	0	0
									-39.5976	0	0	0	0		-39.5268	0	0	0	0		-39.4883	0	0	0	0
									-39.5216	0	0	0	0		-39.4488	0	0	0	0		-39.4123	0	0	0	0
									-39.4456	0	0	0	0		-39.3708	0	0	0	0		-39.3363	0	0	0	0
									-39.3696	0	0	0	0		-39.2928	0	0	0	0		-39.2603	0	0	0	0
									-39.2936	0	0	0	0		-39.2148	0	0	0	0		-39.1833	0	0	0	0
									-39.2176	0	0	0	0		-39.1368	0	0	0	0		-39.1073	0	0	0	0
									-39.1416	0	0	0	0		-39.0588	0	0	0	0		-39.0313	0	0	0	0
									-39.0656	0	0	0	0		-38.9818	0	0	0	0		-38.9543	0	0	0	0
									-38.9886	0	0	0	0		-38.9038	0	0	0	0		-38.8783	0	0	0	0
									-38.9126	0	0	0	0		-38.8258	0	0	0	0		-38.8023	0	0	0	0
									-38.8366	0	0	0	0		-38.7478	0	0	0	0		-38.7263	0	0	0	0
									-38.7606	0	0	0	0		-38.6698	0	0	0	0		-38.6493	0	0	0	0
									-38.6846	0	0	0	0		-38.5918	0	0	0	0		-38.5733	0	0	0	0
									-38.6086	0	0	0	0		-38.5138	0	0	0	0		-38.4973	0	0	0	0
									-38.5326	0	0	0	0		-38.4358	0	0	0	0		-38.4203	0	0	0	0
									-38.4556	0	0	0	0		-38.3578	0	0	0	0		-38.3443	0	0	0	0
									-38.3796	0	0	0	0		-38.2798	0	0	0	0		-38.2683	0	0	0	0
									-38.3036	0	0	0	0		-38.2028	0	0	0	0		-38.1923	0	0	0	0
									-38.2276	0	0	0	0		-38.1248	0	0	0	0		-38.1153	0	0	0	0
									-38.1516	0	0	0	0		-38.0468	0	0	0	0		-38.0393	0	0	0	0
									-38.0756	0	0	0	0		-37.9688	0	0	0	0		-37.9633	0	0	0	0
									-37.9996	0	0	0	0		-37.8908	0	0	0	0		-37.8863	0	0	0	0
									-37.9236	0	0	0	0		-37.8128	5e-05	0	0	0		-37.8103	0	0	0	0
									-37.8466	0	0	0	0		-37.7348	0.0001	-7e-05	0	0		-37.7343	0	0	0	0
									-37.7706	0	0	0	0		-37.6568	0.00601	-0.00295	0	0		-37.6583	0	0	0	0
									-37.6946	0	0	0	0		-37.5788	0.01594	-0.014	0	0		-37.5813	0	0	0	0
									-37.6186	0	0	0	0		-37.5008	0.00266	-0.01224	0	0		-37.5053	2e-05	-2e-05	0	0
									-37.5426	0	0	0	0		-37.4228	0.00365	-0.00904	0	0		-37.4293	0	0	0	0
									-37.4666	0	0	0	0		-37.3458	0.04834	-0.05612	0	0		-37.3533	5e-05	-6e-05	0	0
									-37.3906	0	0	0	0		-37.2678	1.2125	-1.26093	0	0		-37.2763	0.00085	-0.00087	0	0
									-37.3136	1e-05	-1e-05	0	0		-37.1898	1.19241	-1.26913	0	0		-37.2003	0.00052	-0.0005	0	0
									-37.2376	3e-05	-3e-05	0	0		-37.1118	0.23339	-0.31706	0	0		-37.1243	6e-05	-6e-05	0	0
									-37.1616	1e-05	-1e-05	0	0		-37.0338	4.30361	-4.68095	0	0		-37.0473	0	0	0	0
									-37.0856	1e-05	-1e-05	0	0		-36.9558	2.89604	-2.52103	0	0		-36.9713	0	0	0	0
									-37.0096	2e-05	-2e-05	0	0		-36.8778	0.71516	-1.34854	0	0		-36.8953	0	0	0	0
									-36.9336	0	0	0	0		-36.7998	5.1535	-4.66322	0	0		-36.8193	0	0	0	0
									-36.8576	1e-05	-1e-05	0	0		-36.7218	1.35837	-1.07914	0	0		-36.7423	5e-05	-5e-05	0	0
									-36.7806	1e-05	-1e-05	0	0		-36.6438	0.02206	-0.24585	0	0		-36.6663	0.0001	-0.0001	0	0
									-36.7046	0	0	0	0		-36.5668	0.22304	-0.17573	0	0		-36.5903	0.00031	-0.00029	0	0
									-36.6286	2e-05	-2e-05	0	0		-36.4888	1.70923	-2.0209	0	0		-36.5133	0.00034	-0.00039	0	0
									-36.5526	0.00037	-0.00037	0	0		-36.4108	1.46843	-1.81358	0	0		-36.4373	5e-05	-3e-05	0	0
									-36.4766	0.01827	-0.01828	2e-05	-2e-05		-36.3328	1.0422	-1.72099	0	0		-36.3613	0.00042	-0.00034	0	0
									-36.4006	0.39735	-0.39735	0.00045	-0.00045		-36.2548	6.53585	-6.04876	0	0		-36.2853	0.00127	-0.00177	0	0
									-36.3246	0.41011	-0.41011	0.00043	-0.00043		-36.1768	1.7568	-0.82408	0	0		-36.2083	0.009	-0.00928	0	0
									-36.2486	0.82171	-0.82182	0.00066	-0.00066		-36.0988	1.98074	-2.56715	0	0		-36.1323	0.0145	-0.01513	0	0
									-36.1716	0.72005	-0.72015	0.00109	-0.00109		-36.0208	5.17983	-4.60461	0	0		-36.0563	0.01403	-0.01944	0	0
									-36.0956	0.21172	-0.21172	0.00036	-0.00036		-35.9428	0.45296	-0.26166	0	0		-35.9803	0.10527	-0.09914	0	0
									-36.0196	0.88924	-0.88925	0.00082	-0.00082		-35.8648	0.0074	-0.00551	0	0		-35.9033	0.35558	-0.37255	0	0
									-35.9436	2.7502	-2.7503	0.00239	-0.00239		-35.7868	0.00191	-0.00127	0	0		-35.8273	0.7491	-0.9482	1e-05	-1e-05
									-35.8676	2.55072	-2.55072	0.00149	-0.00149		-35.7098	0.00211	-0.00186	0	0		-35.7513	2.65636	-2.49107	3e-05	-3e-05
									-35.7916	3.22504	-3.22504	0.00375	-0.00375		-35.6318	0.00042	-0.00039	0	0		-35.6743	1.71228	-1.74022	3e-05	-3e-05
									-35.7156	5.59806	-5.59806	0.01299	-0.01299		-35.5538	2e-05	-0.00018	0	0		-35.5983	0.86801	-0.8526	1e-05	-1e-05
									-35.6386	4.70455	-4.70455	0.00786	-0.00786		-35.4758	0	-5e-05	0	0		-35.5223	1.02898	-1.02685	4e-05	-4e-05
									-35.5626	2.67974	-2.67974	0.0024	-0.0024		-35.3978	0	0	0	0		-35.4463	1.72337	-1.73075	7e-05	-7e-05
									-35.4866	2.24254	-2.24254	0.00514	-0.00514		-35.3198	0	0	0	0		-35.3693	2.7908	-2.80241	0.0001	-0.00011
									-35.4106	4.46847	-4.46847	0.01113	-0.01113		-35.2418	0	0	0	0		-35.2933	2.78414	-2.91078	5e-05	-5e-05
									-35.3346	1.15647	-1.15647	0.0024	-0.0024		-35.1638	0	0	0	0		-35.2173	2.51491	-2.5831	2e-05	-2e-05
									-35.2586	1.40315	-1.40315	0.00112	-0.00112		-35.0858	0	0	0	0		-35.1403	2.22799	-2.14454	1e-05	-1e-05
									-35.1826	1.33167	-1.33167	0.00106	-0.00106		-35.0078	0	0	0	0		-35.0643	3.50293	-3.76126	3e-05	-3e-05
									-35.1066	0.85278	-0.85278	0.00077	-0.00077		-34.9308	0	0	0	0		-34.9883	3.69947	-3.51016	5e-05	-5e-05
									-35.0296	0.20545	-0.20544	0.00023	-0.00023		-34.8528	0	0	0	0		-34.9123	5.9431	-5.90013	0.00018	-0.00018
									-34.9536	0.08321	-0.08321	0.00013	-0.00013		-34.7748	0	0	0	0		-34.8353	4.28358	-4.14856	0.00019	-0.00019
									-34.8776	0.20719	-0.20719	0.00014	-0.00014		-34.6968	0	0	0	0		-34.7593	0.98699	-0.91151	6e-05	-6e-05
									-34.8016	0.32256	-0.32256	0.00017	-0.00017		-34.6188	0	0	0	0		-34.6833	0.51328	-0.48359	4e-05	-4e-05
									-34.7256	0.36873	-0.36872	0.00016	-0.00016		-34.5408	0	0	0	0		-34.6073	0.18646	-0.22113	1e-05	-2e-05
									-34.6496	0.87713	-0.87713	0.00035	-0.00035		-34.4628	0	0	0	0		-34.5303	0.04153	-0.03577	0	0
									-34.5736	0.11464	-0.11465	5e-05	-5e-05		-34.3848	0	0	0	0		-34.4543	0.01496	-0.00445	0	0
									-34.4966	0.05334	-0.05335	3e-05	-3e-05		-34.3068	0	0	0	0		-34.3783	0.00109	-0.00343	0	0
									-34.4206	0.035	-0.035	2e-05	-2e-05		-34.2288	0	0	0	0		-34.3013	3e-05	-0.00037	0	0
									-34.3446	0.00069	-0.00069	0	0		-34.1518	0	0	0	0		-34.2253	0	-1e-05	0	0
									-34.2686	0	0	0	0		-34.0738	0	0	0	0		-34.1493	0	0	0	0
									-34.1926	0	0	0	0		-33.9958	0	0	0	0		-34.0733	0	0	0	0
									-34.1166	0	0	0	0		-33.9178	0	0	0	0		-33.9963	0	0	0	0
									-34.0406	0	0	0	0		-33.8398	0	0	0	0		-33.9203	0	0	0	0
									-33.9646	0	0	0	0		-33.7618	0	0	0	0		-33.8443	0	0	0	0
									-33.8876	0	0	0	0		-33.6838	0	0	0	0		-33.7673	0	0	0	0
									-33.8116	0	0	0	0		-33.6058	0	0	0	0		-33.6913	0	0	0	0
									-33.7356	0	0	0	0		-33.5278	0	0	0	0		-33.6153	0	0	0	0
									-33.6596	0	0	0	0		-33.4498	0	0	0	0		-33.5393	0	0	0	0
									-33.5836	0	0	0	0		-33.3718	0	0	0	0		-33.4623	0	0	0	0
									-33.5076	0	0	0	0		-33.2948	0	0	0	0		-33.3863	0	0	0	0
									-33.4316	0	0	0	0		-33.2168	0	0	0	0		-33.3103	0	0	0	0
									-33.3546	0	0	0	0		-33.1388	0	0	0	0		-33.2333	0	0	0	0
									-33.2786	0	0	0	0		-33.0608	0	0	0	0		-33.1573	0	0	0	0
									-33.2026	0	0	0	0		-32.9828	0	0	0	0		-33.0813	0	0	0	0
									-33.1266	0	0	0	0		-32.9048	0	0	0	0		-33.0053	0	0	0	0
									-33.0506	0	0	0	0		-32.8268	0	0	0	0		-32.9283	0	0	0	0
									-32.9746	0	0	0	0		-32.7488	0	0	0	0		-32.8523	0	0	0	0
									-32.8986	0	0	0	0		-32.6708	0	0	0	0		-32.7763	0	0	0	0
									-32.8226	0	0	0	0		-32.5928	0	0	0	0		-32.7003	0	0	0	0
									-32.7456	0	0	0	0		-32.5158	0	0	0	0		-32.6233	0	0	0	0
									-32.6696	0	0	0	0		-32.4378	0	0	0	0		-32.5473	0	0	0	0
									-32.5936	0	0	0	0		-32.3598	0	0	0	0		-32.4713	0	0	0	0
									-32.5176	0	0	0	0		-32.2818	0	0	0	0		-32.3943	0	0	0	0
									-32.4416	0	0	0	0		-32.2038	0	0	0	0		-32.3183	0	0	0	0
									-32.3656	0	0	0	0		-32.1258	0	0	0	0		-32.2423	0	0	0	0
									-32.2896	0	0	0	0		-32.0478	0	0	0	0		-32.1663	0	0	0	0
									-32.2126	0	0	0	0		-31.9698	0	0	0	0		-32.0893	0	0	0	0
									-32.1366	0	0	0	0		-31.8918	0	0	0	0		-32.0133	0	0	0	0
									-32.0606	0	0	0	0		-31.8138	0	0	0	0		-31.9373	0	0	0	0
									-31.9846	0	0	0	0		-31.7368	0	0	0	0		-31.8603	0	0	0	0
									-31.9086	0	0	0	0		-31.6588	0	0	0	0		-31.7843	0	0	0	0
									-31.8326	0	0	0	0		-31.5808	0	0	0	0		-31.7083	0	0	0	0
									-31.7566	0	0	0	0		-31.5028	0	0	0	0		-31.6323	0	0	0	0
									-31.6806	0	0	0	0		-31.4248	0	0	0	0		-31.5553	0	0	0	0
									-31.6036	0	0	0	0		-31.3468	0	0	0	0		-31.4793	0	0	0	0
									-31.5276	0	0	0	0		-31.2688	0	0	0	0		-31.4033	0	0	0	0
									-31.4516	0	0	0	0		-31.1908	0	0	0	0		-31.3273	0	0	0	0
									-31.3756	0	0	0	0		-31.1128	0	0	0	0		-31.2503	0	0	0	0
									-31.2996	0	0	0	0		-31.0348	0	0	0	0		-31.1743	0	0	0	0
									-31.2236	0	0	0	0		-30.9568	0	0	0	0		-31.0983	0	0	0	0
									-31.1476	0	0	0	0		-30.8798	0	0	0	0		-31.0213	0	0	0	0
									-31.0706	0	0	0	0		-30.8018	0	0	0	0		-30.9453	0	0	0	0
									-30.9946	0	0	0	0		-30.7238	0	0	0	0		-30.8693	0	0	0	0
									-30.9186	0	0	0	0		-30.6458	0	0	0	0		-30.7933	0	0	0	0
									-30.8426	0	0	0	0		-30.5678	0	0	0	0		-30.7163	0	0	0	0
									-30.7666	0	0	0	0		-30.4898	0	0	0	0		-30.6403	0	0	0	0
									-30.6906	0	0	0	0		-30.4118	0	0	0	0		-30.5643	0	0	0	0
									-30.6146	0	0	0	0		-30.3338	0	0	0	0		-30.4873	0	0	0	0
									-30.5386	0	0	0	0		-30.2558	0	0	0	0		-30.4113	0	0	0	0
									-30.4616	0	0	0	0		-30.1778	0	0	0	0		-30.3353	0	0	0	0
									-30.3856	0	0	0	0		-30.1008	0	0	0	0		-30.2593	0	0	0	0
									-30.3096	0	0	0	0		-30.0228	0	0	0	0		-30.1823	0	0	0	0
									-30.2336	0	0	0	0		-29.9448	0	0	0	0		-30.1063	0	0	0	0
									-30.1576	0	0	0	0		-29.8668	0	0	0	0		-30.0303	0	0	0	0
									-30.0816	0	0	0	0		-29.7888	0	0	0	0		-29.9533	0	0	0	0
									-30.0056	0	0	0	0		-29.7108	0	0	0	0		-29.8773	0	0	0	0
									-29.9286	0	0	0	0		-29.6328	0	0	0	0		-29.8013	0	0	0	0
									-29.8526	0	0	0	0		-29.5548	0	0	0	0		-29.7253	0	0	0	0
									-29.7766	0	0	0	0		-29.4768	0	0	0	0		-29.6483	0	0	0	0
									-29.7006	0	0	0	0		-29.3988	0	0	0	0		-29.5723	0	0	0	0
									-29.6246	0	0	0	0		-29.3218	0	0	0	0		-29.4963	0	0	0	0
									-29.5486	0	0	0	0		-29.2438	0	0	0	0		-29.4203	0	0	0	0
									-29.4726	0	0	0	0		-29.1658	0	0	0	0		-29.3433	0	0	0	0
									-29.3966	0	0	0	0		-29.0878	0	0	0	0		-29.2673	0	0	0	0
									-29.3196	0	0	0	0		-29.0098	0	0	0	0		-29.1913	0	0	0	0
									-29.2436	0	0	0	0		-28.9318	0	0	0	0		-29.1143	0	0	0	0
									-29.1676	0	0	0	0		-28.8538	0	0	0	0		-29.0383	0	0	0	0
									-29.0916	0	0	0	0		-28.7758	0	0	0	0		-28.9623	0	0	0	0
									-29.0156	0	0	0	0		-28.6978	0	0	0	0		-28.8863	0	0	0	0
									-28.9396	0	0	0	0		-28.6198	0	0	0	0		-28.8093	0	0	0	0
									-28.8636	0	0	0	0		-28.5418	0	0	0	0		-28.7333	0	0	0	0
									-28.7866	0	0	0	0		-28.4648	0	0	0	0		-28.6573	0	0	0	0
									-28.7106	0	0	0	0		-28.3868	0	0	0	0		-28.5803	0	0	0	0
									-28.6346	0	0	0	0		-28.3088	0	0	0	0		-28.5043	0	0	0	0
									-28.5586	0	0	0	0		-28.2308	0	0	0	0		-28.4283	0	0	0	0
									-28.4826	0	0	0	0		-28.1528	0	0	0	0		-28.3523	0	0	0	0
									-28.4066	0	0	0	0		-28.0748	0	0	0	0		-28.2753	0	0	0	0
									-28.3306	0	0	0	0		-27.9968	0	0	0	0		-28.1993	0	0	0	0
									-28.2536	0	0	0	0		-27.9188	0	0	0	0		-28.1233	0	0	0	0
									-28.1776	0	0	0	0		-27.8408	0	0	0	0		-28.0473	0	0	0	0
									-28.1016	0	0	0	0		-27.7628	0	0	0	0		-27.9703	0	0	0	0
									-28.0256	0	0	0	0		-27.6858	0	0	0	0		-27.8943	0	0	0	0
									-27.9496	0	0	0	0		-27.6078	0	0	0	0		-27.8183	0	0	0	0
									-27.8736	0	0	0	0		-27.5298	0	0	0	0		-27.7413	0	0	0	0
									-27.7976	0	0	0	0		-27.4518	0	0	0	0		-27.6653	0	0	0	0
									-27.7216	0	0	0	0		-27.3738	0	0	0	0		-27.5893	0	0	0	0
									-27.6446	0	0	0	0		-27.2958	0	0	0	0		-27.5133	0	0	0	0
									-27.5686	0	0	0	0		-27.2178	0	0	0	0		-27.4363	0	0	0	0
									-27.4926	0	0	0	0		-27.1398	0	0	0	0		-27.3603	0	0	0	0
									-27.4166	0	0	0	0		-27.0618	0	0	0	0		-27.2843	0	0	0	0
									-27.3406	0	0	0	0		-26.9838	0	0	0	0		-27.2073	0	0	0	0
									-27.2646	0	0	0	0		-26.9058	0	0	0	0		-27.1313	0	0	0	0
									-27.1886	0	0	0	0		-26.8288	0	0	0	0		-27.0553	0	0	0	0
									-27.1116	0	0	0	0		-26.7508	0	0	0	0		-26.9793	0	0	0	0
									-27.0356	0	0	0	0		-26.6728	0	0	0	0		-26.9023	0	0	0	0
									-26.9596	0	0	0	0		-26.5948	0	0	0	0		-26.8263	0	0	0	0
									-26.8836	0	0	0	0		-26.5168	0	0	0	0		-26.7503	0	0	0	0
									-26.8076	0	0	0	0		-26.4388	0	0	0	0		-26.6733	0	0	0	0
									-26.7316	0	0	0	0		-26.3608	0	0	0	0		-26.5973	0	0	0	0
									-26.6556	0	0	0	0		-26.2828	0	0	0	0		-26.5213	0	0	0	0
									-26.5796	0	0	0	0		-26.2048	0	0	0	0		-26.4453	0	0	0	0
									-26.5026	0	0	0	0		-26.1268	0	0	0	0		-26.3683	0	0	0	0
									-26.4266	0	0	0	0		-26.0498	0	0	0	0		-26.2923	0	0	0	0
									-26.3506	0	0	0	0		-25.9718	0	0	0	0		-26.2163	0	0	0	0
									-26.2746	0	0	0	0		-25.8938	0	0	0	0		-26.1403	0	0	0	0
									-26.1986	0	0	0	0		-25.8158	0	0	0	0		-26.0633	0	0	0	0
									-26.1226	0	0	0	0		-25.7378	0	0	0	0		-25.9873	0	0	0	0
									-26.0466	0	0	0	0		-25.6598	0	0	0	0		-25.9113	0	0	0	0
									-25.9696	0	0	0	0		-25.5818	0	0	0	0		-25.8343	0	0	0	0
									-25.8936	0	0	0	0		-25.5038	0	0	0	0		-25.7583	0	0	0	0
									-25.8176	0	0	0	0		-25.4258	0	0	0	0		-25.6823	0	0	0	0
									-25.7416	0	0	0	0		-25.3478	0	0	0	0		-25.6063	0	0	0	0
									-25.6656	0	0	0	0		-25.2708	0	0	0	0		-25.5293	0	0	0	0
									-25.5896	0	0	0	0		-25.1928	0	0	0	0		-25.4533	0	0	0	0
									-25.5136	0	0	0	0		-25.1148	0	0	0	0		-25.3773	0	0	0	0
									-25.4376	0	0	0	0		-25.0368	0	0	0	0		-25.3003	0	0	0	0
									-25.3606	0	0	0	0		-24.9588	0	0	0	0		-25.2243	0	0	0	0
									-25.2846	0	0	0	0		-24.8808	0	0	0	0		-25.1483	0	0	0	0
									-25.2086	0	0	0	0		-24.8028	0	0	0	0		-25.0723	0	0	3e-05	-3e-05
									-25.1326	0	0	0	0		-24.7248	0	0	0	0		-24.9953	2e-05	-2e-05	0.09175	-0.09236
									-25.0566	0	0	0	0		-24.6468	0	0	0	0		-24.9193	0.00084	-0.00084	4.80832	-4.81942
									-24.9806	0	0	0	0		-24.5688	0	0	0	0		-24.8433	0.00129	-0.00129	7.37513	-7.36519
									-24.9046	0	0	0	0		-24.4908	0	0	0	0		-24.7673	7e-05	-7e-05	0.38887	-0.38656
									-24.8276	0	0	0	0		-24.4138	0	0	0	0		-24.6903	0	0	0.00036	-0.00035
									-24.7516	0	0	0	0		-24.3358	0	0	0	0		-24.6143	0	0	0	0
									-24.6756	0	0	0	0		-24.2578	0	0	0	0		-24.5383	0	0	0	0
									-24.5996	0	0	0	0		-24.1798	0	0	0	0		-24.4613	0	0	0	0
									-24.5236	0	0	0	0		-24.1018	0	0	0	0		-24.3853	0	0	0	0
									-24.4476	0	0	0	0		-24.0238	0	0	0	0		-24.3093	0	0	0	0
									-24.3716	0	0	0	0		-23.9458	0	0	0	0		-24.2333	0	0	0	0
									-24.2956	0	0	0	0		-23.8678	0	0	0	0		-24.1563	0	0	0	0
									-24.2186	0	0	0	0		-23.7898	0	0	0	0		-24.0803	0	0	1e-05	-1e-05
									-24.1426	0	0	0	0		-23.7118	0	0	0	0		-24.0043	1e-05	-1e-05	0.03834	-0.03863
									-24.0666	0	0	0	0		-23.6348	0	0	0	0		-23.9273	0.00059	-0.00059	3.65205	-3.66268
									-23.9906	0	0	0	0		-23.5568	0	0	0.00083	-0.00084		-23.8513	0.00147	-0.00146	9.12541	-9.11827
									-23.9146	0	0	0	0		-23.4788	1e-05	-1e-05	0.65949	-0.66149		-23.7753	0.00013	-0.00013	0.83238	-0.82844
									-23.8386	0	0	0	0		-23.4008	7e-05	-7e-05	8.30349	-8.30703		-23.6993	0	0	0.00145	-0.00144
									-23.7626	0	0	0	0		-23.3228	3e-05	-3e-05	3.41869	-3.41204		-23.6223	0	0	0	0
									-23.6856	0	0	0	0		-23.2448	0	0	0.03248	-0.03234		-23.5463	0	0	0	0
									-23.6096	0	0	0	0		-23.1668	0	0	0	0		-23.4703	0	0	0	0
									-23.5336	0	0	0	0		-23.0888	0	0	0	0		-23.3943	0	0	0	0
									-23.4576	0	0	0	0		-23.0108	0	0	0	0		-23.3173	0	0	0	0
									-23.3816	0	0	0	0		-22.9328	0	0	0	0		-23.2413	0	0	0	0
									-23.3056	0	0	0	0		-22.8558	0	0	0	0		-23.1653	0	0	0	0
									-23.2296	0	0	0	0		-22.7778	0	0	0	0		-23.0883	0	0	0	0
									-23.1536	0	0	0	0		-22.6998	0	0	0	0		-23.0123	0	0	0	0
									-23.0766	0	0	0	0		-22.6218	0	0	0	0		-22.9363	0	0	0	0
									-23.0006	0	0	0	0		-22.5438	0	0	0.00133	-0.00133		-22.8603	0	0	0	0
									-22.9246	0	0	0	0		-22.4658	0	0	0.86173	-0.86412		-22.7833	0	0	0	0
									-22.8486	0	0	0	0		-22.3878	5e-05	-5e-05	9.21906	-9.2224		-22.7073	0	0	0	0
									-22.7726	0	0	0	0		-22.3098	2e-05	-2e-05	3.27354	-3.26759		-22.6313	0	0	0	0
									-22.6966	0	0	0	0		-22.2318	0	0	0.02587	-0.02575		-22.5543	0	0	0	0
									-22.6206	0	0	0	0		-22.1538	0	0	0	0		-22.4783	0	0	0	0
									-22.5436	9e-05	-9e-05	0.00747	-0.00747		-22.0758	0	0	0	0		-22.4023	0	0	0	0
									-22.4676	0.02099	-0.02099	1.67727	-1.67705		-21.9988	0	0	0	0		-22.3263	0	0	0	0
									-22.3916	0.10672	-0.10672	8.52632	-8.52632		-21.9208	0	0	0	0		-22.2493	1e-05	-1e-05	0	0
									-22.3156	0.02066	-0.02066	1.6506	-1.6508		-21.8428	0	0	0	0		-22.1733	0.00092	-0.00095	6e-05	-7e-05
									-22.2396	9e-05	-9e-05	0.00721	-0.00722		-21.7648	0	0	0	0		-22.0973	0.003	-0.00299	0.00021	-0.00021
									-22.1636	0	0	0	0		-21.6868	0	0	0	0		-22.0203	0.00036	-0.00035	3e-05	-2e-05
									-22.0876	0	0	0	0		-21.6088	0	0	0	0		-21.9443	0	0	0	0
									-22.0116	0	0	0	0		-21.5308	0	0	0	0		-21.8683	0	0	0	0
									-21.9346	0	0	0	0		-21.4528	0	0	0	0		-21.7923	0	0	0	0
									-21.8586	0	0	0	0		-21.3748	0	0	0	0		-21.7153	0	0	0	0
									-21.7826	0	0	0	0		-21.2968	0	0	0	0		-21.6393	0	0	0	0
									-21.7066	0	0	0	0		-21.2198	0	0	0	0		-21.5633	0	0	0	0
									-21.6306	0	0	0	0		-21.1418	0	0	0	0		-21.4873	0	0	0	0
									-21.5546	0	0	0	0		-21.0638	0	0	0	0		-21.4103	0	0	0	0
									-21.4786	0	0	0	0		-20.9858	0	0	0	0		-21.3343	0	0	0	0
									-21.4016	0	0	0	0		-20.9078	0	0	0	0		-21.2583	0	0	0	0
									-21.3256	0	0	0	0		-20.8298	0	0	0	0		-21.1813	0	0	0	0
									-21.2496	0	0	0	0		-20.7518	0	0	0	0		-21.1053	0	0	0	0
									-21.1736	0	0	0	0		-20.6738	0	0	0	0		-21.0293	0	0	0	0
									-21.0976	0	0	0	0		-20.5958	7e-05	-7e-05	0	0		-20.9533	0	0	0	0
									-21.0216	0	0	2e-05	-2e-05		-20.5178	8e-05	-9e-05	0	0		-20.8763	0	0	0	0
									-20.9456	0.00063	-0.00063	0.06942	-0.06941		-20.4398	0	0	0	0		-20.8003	0	0	0	0
									-20.8696	0.03887	-0.03886	4.30534	-4.30533		-20.3628	2e-05	-2e-05	0	0		-20.7243	0	0	0	0
									-20.7926	0.06908	-0.06908	7.65192	-7.65192		-20.2848	0.00049	-0.00049	0	0		-20.6473	0	0	0	0
									-20.7166	0.00435	-0.00435	0.48221	-0.48223		-20.2068	0.0004	-0.00041	0	0		-20.5713	2e-05	-2e-05	0	0
									-20.6406	3e-05	-3e-05	0.00074	-0.00074		-20.1288	0.00071	-0.00071	0	0		-20.4953	3e-05	-3e-05	0	0
									-20.5646	2e-05	-2e-05	0.00017	-0.00017		-20.0508	0.00082	-0.00084	0	0		-20.4193	0	0	0	0
									-20.4886	0	0	1e-05	-1e-05		-19.9728	0.00028	-0.00026	0	0		-20.3423	0	0	0	0
									-20.4126	0	0	0	0		-19.8948	0.00157	-0.0016	0	0		-20.2663	1e-05	-1e-05	0	0
									-20.3366	1e-05	-1e-05	1e-05	-1e-05		-19.8168	0.00241	-0.00245	0	0		-20.1903	7e-05	-7e-05	0	0
									-20.2596	6e-05	-6e-05	6e-05	-6e-05		-19.7388	0.00612	-0.00515	0	0		-20.1143	4e-05	-4e-05	0	0
									-20.1836	3e-05	-3e-05	3e-05	-3e-05		-19.6608	0.02225	-0.02354	1e-05	-1e-05		-20.0373	1e-05	-1e-05	0	0
									-20.1076	0	0	0	0		-19.5838	0.06687	-0.06453	3e-05	-3e-05		-19.9613	0	0	0	0
									-20.0316	0	0	0	0		-19.5058	0.13556	-0.13968	6e-05	-6e-05		-19.8853	1e-05	-1e-05	0	0
									-19.9556	2e-05	-2e-05	0	0		-19.4278	0.02504	-0.02884	1e-05	-1e-05		-19.8083	3e-05	-3e-05	0	0
									-19.8796	3e-05	-3e-05	1e-05	-1e-05		-19.3498	0.04967	-0.03878	1e-05	-1e-05		-19.7323	2e-05	-2e-05	0	0
									-19.8036	2e-05	-2e-05	1e-05	-1e-05		-19.2718	0.05942	-0.06345	1e-05	-2e-05		-19.6563	3e-05	-3e-05	0	0
									-19.7266	2e-05	-2e-05	0	0		-19.1938	0.08294	-0.08414	1e-05	-1e-05		-19.5803	2e-05	-2e-05	0	0
									-19.6506	1e-05	-1e-05	0	0		-19.1158	0.08184	-0.08235	1e-05	-1e-05		-19.5033	0	0	0	0
									-19.5746	0	0	0	0		-19.0378	0.05539	-0.05637	2e-05	-2e-05		-19.4273	0	0	0	0
									-19.4986	6e-05	-6e-05	1e-05	-1e-05		-18.9598	0.05031	-0.05135	4e-05	-5e-05		-19.3513	3e-05	-3e-05	0	0
									-19.4226	0.00025	-0.00025	5e-05	-5e-05		-18.8818	0.03086	-0.03438	3e-05	-4e-05		-19.2743	3e-05	-3e-05	0	0
									-19.3466	6e-05	-6e-05	1e-05	-1e-05		-18.8048	0.01231	-0.0132	1e-05	-1e-05		-19.1983	1e-05	-1e-05	0	0
									-19.2706	7e-05	-7e-05	0	0		-18.7268	0.00942	-0.01593	0	-1e-05		-19.1223	1e-05	-1e-05	0	0
									-19.1946	0.00012	-0.00012	0	0		-18.6488	0.14094	-0.26362	0.00016	-0.00031		-19.0463	3e-05	-3e-05	0	0
									-19.1176	7e-05	-7e-05	1e-05	-1e-05		-18.5708	0.48221	-0.40331	0.00058	-0.00048		-18.9693	0.00019	-0.00019	2e-05	-2e-05
									-19.0416	3e-05	-3e-05	0	0		-18.4928	0.095	-0.03704	0.00011	-4e-05		-18.8933	8e-05	-8e-05	1e-05	0
									-18.9656	3e-05	-3e-05	0	0		-18.4148	0.01221	-0.01053	0	0		-18.8173	2e-05	-2e-05	0	0
									-18.8896	2e-05	-2e-05	0	0		-18.3368	0.00411	-0.00474	0	0		-18.7403	3e-05	-3e-05	0	0
									-18.8136	0.00013	-0.00013	0	0		-18.2588	0.00167	-0.00185	0	0		-18.6643	2e-05	-2e-05	0	0
									-18.7376	0.0002	-0.0002	0	0		-18.1808	0.03726	-0.04079	1e-05	-1e-05		-18.5883	1e-05	-1e-05	0	0
									-18.6616	3e-05	-3e-05	0	0		-18.1028	0.3184	-0.32457	8e-05	-8e-05		-18.5123	2e-05	-2e-05	0	0
									-18.5846	9e-05	-9e-05	0	0		-18.0248	0.14776	-0.14277	4e-05	-4e-05		-18.4353	3e-05	-3e-05	0	0
									-18.5086	0.00011	-0.00011	0	0		-17.9478	0.15872	-0.15246	4e-05	-4e-05		-18.3593	3e-05	-3e-05	0	0
									-18.4326	3e-05	-3e-05	0	0		-17.8698	0.01862	-0.01704	3e-05	-3e-05		-18.2833	4e-05	-4e-05	0	0
									-18.3566	1e-05	-1e-05	0	0		-17.7918	0.00084	-0.00088	4e-05	-3e-05		-18.2073	3e-05	-3e-05	2e-05	-2e-05
									-18.2806	1e-05	-1e-05	0	0		-17.7138	0.01112	-0.01761	2e-05	-2e-05		-18.1303	5e-05	-5e-05	0.00032	-0.00032
									-18.2046	0	0	0	0		-17.6358	0.69055	-0.82687	0.00016	-0.00019		-18.0543	3e-05	-3e-05	0.00016	-0.00016
									-18.1286	1e-05	-1e-05	0	0		-17.5578	1.26609	-1.15321	0.00027	-0.00025		-17.9783	2e-05	-2e-05	0	0
									-18.0526	1e-05	-1e-05	0	0		-17.4798	0.07601	-0.05094	2e-05	-1e-05		-17.9013	3e-05	-3e-05	2e-05	-2e-05
									-17.9756	2e-05	-2e-05	0	0		-17.4018	0.00044	-0.00036	0	0		-17.8253	6e-05	-6e-05	4e-05	-4e-05
									-17.8996	3e-05	-3e-05	0	0		-17.3238	9e-05	-8e-05	0	0		-17.7493	3e-05	-3e-05	0	0
									-17.8236	2e-05	-2e-05	0	0		-17.2458	0.0001	-9e-05	0	0		-17.6733	1e-05	-1e-05	0	0
									-17.7476	1e-05	-1e-05	0	0		-17.1688	6e-05	-6e-05	0	0		-17.5963	1e-05	-1e-05	0	0
									-17.6716	1e-05	-1e-05	0	0		-17.0908	0.0001	-0.0001	0	0		-17.5203	1e-05	-1e-05	0	0
									-17.5956	1e-05	-1e-05	0	0		-17.0128	3e-05	-3e-05	0	0		-17.4443	2e-05	-2e-05	0	0
									-17.5196	2e-05	-2e-05	0	0		-16.9348	4e-05	-4e-05	0	0		-17.3673	1e-05	-1e-05	0	0
									-17.4426	1e-05	-1e-05	0	0		-16.8568	3e-05	-3e-05	0	0		-17.2913	1e-05	-1e-05	0	0
									-17.3666	1e-05	-1e-05	0	0		-16.7788	5e-05	-5e-05	0	0		-17.2153	2e-05	-2e-05	0	0
									-17.2906	2e-05	-2e-05	0	0		-16.7008	2e-05	-2e-05	0	0		-17.1393	4e-05	-4e-05	0	0
									-17.2146	5e-05	-5e-05	0	0		-16.6228	0	0	0	0		-17.0623	1e-05	-1e-05	0	0
									-17.1386	2e-05	-2e-05	0	0		-16.5448	2e-05	-2e-05	0	0		-16.9863	0	0	0	0
									-17.0626	0	0	0	0		-16.4668	3e-05	-3e-05	0	0		-16.9103	2e-05	-2e-05	0	0
									-16.9866	1e-05	-1e-05	0	0		-16.3898	3e-05	-3e-05	0	0		-16.8343	2e-05	-2e-05	0	0
									-16.9106	3e-05	-3e-05	0	0		-16.3118	1e-05	-1e-05	0	0		-16.7573	3e-05	-3e-05	0	0
									-16.8336	6e-05	-6e-05	0	0		-16.2338	1e-05	-1e-05	0	0		-16.6813	1e-05	-1e-05	0	0
									-16.7576	3e-05	-3e-05	0	0		-16.1558	3e-05	-3e-05	0	0		-16.6053	0	0	0	0
									-16.6816	1e-05	-1e-05	0	0		-16.0778	2e-05	-2e-05	0	0		-16.5283	1e-05	-1e-05	0	0
									-16.6056	0.00087	-0.00087	1e-05	-1e-05		-15.9998	1e-05	-1e-05	0	0		-16.4523	6e-05	-6e-05	0	0
									-16.5296	0.00653	-0.00653	0.00011	-0.00011		-15.9218	2e-05	-2e-05	0	0		-16.3763	4e-05	-4e-05	0	0
									-16.4536	0.00433	-0.00433	7e-05	-7e-05		-15.8438	1e-05	-1e-05	0	0		-16.3003	0	0	0	0
									-16.3776	0.00037	-0.00037	1e-05	-1e-05		-15.7658	1e-05	-1e-05	0	0		-16.2233	0	0	0	0
									-16.3006	0.00063	-0.00063	1e-05	-1e-05		-15.6878	2e-05	-2e-05	0	0		-16.1473	3e-05	-3e-05	0	0
									-16.2246	0.00038	-0.00038	1e-05	-1e-05		-15.6098	2e-05	-2e-05	0	0		-16.0713	3e-05	-3e-05	0	0
									-16.1486	0.00029	-0.00029	1e-05	-1e-05		-15.5328	1e-05	-1e-05	0	0		-15.9943	2e-05	-2e-05	0	0
									-16.0726	0.00018	-0.00018	0	0		-15.4548	1e-05	-1e-05	0	0		-15.9183	2e-05	-2e-05	0	0
									-15.9966	0.00015	-0.00015	0	0		-15.3768	2e-05	-2e-05	0	0		-15.8423	1e-05	-1e-05	0	0
									-15.9206	0.00013	-0.00013	0	0		-15.2988	2e-05	-2e-05	0	0		-15.7663	1e-05	-1e-05	0	0
									-15.8446	0.00021	-0.00021	0	0		-15.2208	1e-05	-1e-05	0	0		-15.6893	4e-05	-4e-05	0	0
									-15.7686	0.00115	-0.00115	1e-05	-1e-05		-15.1428	2e-05	-2e-05	0	0		-15.6133	5e-05	-5e-05	0	0
									-15.6916	0.00372	-0.00372	5e-05	-5e-05		-15.0648	2e-05	-2e-05	0	0		-15.5373	4e-05	-4e-05	0	0
									-15.6156	0.01666	-0.01666	0.00024	-0.00024		-14.9868	1e-05	-1e-05	0	0		-15.4603	1e-05	-1e-05	0	0
									-15.5396	0.01027	-0.01027	0.00015	-0.00015		-14.9088	2e-05	-2e-05	0	0		-15.3843	3e-05	-3e-05	0	0
									-15.4636	0.00158	-0.00158	2e-05	-2e-05		-14.8308	2e-05	-2e-05	0	0		-15.3083	5e-05	-5e-05	0	0
									-15.3876	0.00899	-0.00899	0.00014	-0.00014		-14.7538	1e-05	-2e-05	0	0		-15.2323	1e-05	-1e-05	0	0
									-15.3116	0.00826	-0.00826	0.00012	-0.00012		-14.6758	2e-05	-2e-05	0	0		-15.1553	3e-05	-3e-05	0	0
									-15.2356	0.10376	-0.10375	0.00148	-0.00148		-14.5978	2e-05	-2e-05	0	0		-15.0793	3e-05	-3e-05	0	0
									-15.1586	0.29592	-0.29592	0.00439	-0.00439		-14.5198	2e-05	-2e-05	0	0		-15.0033	4e-05	-4e-05	0	0
									-15.0826	0.2363	-0.23631	0.00482	-0.00482		-14.4418	0	0	0	0		-14.9273	4e-05	-4e-05	0	0
									-15.0066	0.20378	-0.20379	0.00395	-0.00395		-14.3638	0	0	0	0		-14.8503	5e-05	-6e-05	0	0
									-14.9306	0.03434	-0.03434	0.00032	-0.00032		-14.2858	0	0	0	0		-14.7743	4e-05	-4e-05	0	0
									-14.8546	0.03283	-0.03283	0.00015	-0.00015		-14.2078	0	0	0	0		-14.6983	2e-05	-2e-05	0	0
									-14.7786	0.00479	-0.00479	2e-05	-2e-05		-14.1298	1e-05	-1e-05	0	0		-14.6213	1e-05	-1e-05	0	0
									-14.7026	0.00373	-0.00373	2e-05	-2e-05		-14.0518	3e-05	-3e-05	0	0		-14.5453	5e-05	-5e-05	0	0
									-14.6266	0.01564	-0.01564	6e-05	-6e-05		-13.9748	1e-05	-1e-05	0	0		-14.4693	1e-05	-1e-05	0	0
									-14.5496	0.18899	-0.18898	0.00061	-0.00061		-13.8968	0	0	0	0		-14.3933	0	0	0	0
									-14.4736	0.26968	-0.26969	0.00089	-0.00089		-13.8188	1e-05	-1e-05	0	0		-14.3163	0	0	0	0
									-14.3976	0.03471	-0.03471	0.00012	-0.00012		-13.7408	1e-05	-1e-05	0	0		-14.2403	2e-05	-2e-05	0	0
									-14.3216	0.00057	-0.00057	0	0		-13.6628	1e-05	-1e-05	0	0		-14.1643	1e-05	-1e-05	0	0
									-14.2456	0.0001	-0.0001	0	0		-13.5848	0	0	0	0		-14.0873	1e-05	-1e-05	0	0
									-14.1696	3e-05	-3e-05	0	0		-13.5068	0	0	0	0		-14.0113	0.00012	-0.00012	0	0
									-14.0936	0.00042	-0.00042	1e-05	-1e-05		-13.4288	1e-05	-1e-05	0	0		-13.9353	5e-05	-5e-05	0	0
									-14.0166	0.00053	-0.00053	1e-05	-1e-05		-13.3508	2e-05	-2e-05	0	0		-13.8593	1e-05	-1e-05	0	0
									-13.9406	7e-05	-7e-05	0	0		-13.2728	2e-05	-2e-05	0	0		-13.7823	8e-05	-8e-05	0	0
									-13.8646	0.00024	-0.00024	0	0		-13.1948	2e-05	-2e-05	0	0		-13.7063	9e-05	-9e-05	0	0
									-13.7886	0.00035	-0.00035	1e-05	-1e-05		-13.1178	1e-05	-1e-05	0	0		-13.6303	0.0001	-0.0001	0	0
									-13.7126	0.00038	-0.00038	1e-05	-1e-05		-13.0398	2e-05	-2e-05	0	0		-13.5543	1e-05	-1e-05	0	0
									-13.6366	0.00046	-0.00046	0	0		-12.9618	2e-05	-2e-05	0	0		-13.4773	0	0	0	0
									-13.5606	0.00023	-0.00023	0	0		-12.8838	1e-05	-1e-05	0	0		-13.4013	7e-05	-7e-05	0	0
									-13.4846	6e-05	-6e-05	0	0		-12.8058	1e-05	-1e-05	0	0		-13.3253	0.00015	-0.00015	0	0
									-13.4076	0.00033	-0.00033	1e-05	-1e-05		-12.7278	1e-05	-1e-05	0	0		-13.2483	9e-05	-9e-05	0	0
									-13.3316	0.00018	-0.00018	0	0		-12.6498	3e-05	-3e-05	0	0		-13.1723	0.00016	-0.00016	0	0
									-13.2556	0.00015	-0.00015	0	0		-12.5718	2e-05	-2e-05	0	0		-13.0963	9e-05	-9e-05	0	0
									-13.1796	0.00011	-0.00011	0	0		-12.4938	1e-05	-1e-05	0	0		-13.0203	9e-05	-9e-05	0	0
									-13.1036	0.0001	-0.0001	0	0		-12.4158	2e-05	-2e-05	0	0		-12.9433	7e-05	-7e-05	0	0
									-13.0276	6e-05	-6e-05	0	0		-12.3388	1e-05	-1e-05	0	0		-12.8673	0.00017	-0.00017	0	0
									-12.9516	7e-05	-7e-05	0	0		-12.2608	1e-05	-1e-05	0	0		-12.7913	8e-05	-8e-05	0	0
									-12.8746	6e-05	-6e-05	0	0		-12.1828	3e-05	-3e-05	0	0		-12.7143	0.00012	-0.00012	0	0
									-12.7986	6e-05	-6e-05	0	0		-12.1048	2e-05	-2e-05	0	0		-12.6383	0.00032	-0.00032	0	0
									-12.7226	0.00014	-0.00014	0	0		-12.0268	1e-05	-1e-05	0	0		-12.5623	0.00022	-0.00022	0	0
									-12.6466	0.00015	-0.00015	0	0		-11.9488	3e-05	-3e-05	0	0		-12.4863	2e-05	-2e-05	0	0
									-12.5706	3e-05	-3e-05	0	0		-11.8708	1e-05	-1e-05	0	0		-12.4093	8e-05	-8e-05	0	0
									-12.4946	4e-05	-4e-05	0	0		-11.7928	2e-05	-2e-05	0	0		-12.3333	0.00014	-0.00014	0	0
									-12.4186	4e-05	-4e-05	0	0		-11.7148	3e-05	-3e-05	0	0		-12.2573	0.00017	-0.00017	0	0
									-12.3416	3e-05	-3e-05	0	0		-11.6368	1e-05	-1e-05	0	0		-12.1813	0.00209	-0.002	2e-05	-2e-05
									-12.2656	3e-05	-3e-05	0	0		-11.5588	2e-05	-2e-05	0	0		-12.1043	0.01172	-0.01181	0.0001	-0.0001
									-12.1896	0.0001	-0.0001	0	0		-11.4818	3e-05	-3e-05	0	0		-12.0283	0.00372	-0.00397	3e-05	-3e-05
									-12.1136	3e-05	-3e-05	0	0		-11.4038	1e-05	-1e-05	0	0		-11.9523	0.00162	-0.00156	1e-05	-1e-05
									-12.0376	5e-05	-5e-05	0	0		-11.3258	4e-05	-4e-05	0	0		-11.8753	0.01378	-0.01341	0.00013	-0.00012
									-11.9616	6e-05	-6e-05	0	0		-11.2478	2e-05	-2e-05	0	0		-11.7993	0.0121	-0.01244	0.00011	-0.00012
									-11.8856	1e-05	-1e-05	0	0		-11.1698	0	0	0	0		-11.7233	0.00173	-0.00178	1e-05	-1e-05
									-11.8096	4e-05	-4e-05	0	0		-11.0918	1e-05	-1e-05	0	0		-11.6473	0.00073	-0.00073	1e-05	-1e-05
									-11.7326	4e-05	-4e-05	0	0		-11.0138	5e-05	-5e-05	0	0		-11.5703	0.0013	-0.00131	2e-05	-2e-05
									-11.6566	3e-05	-3e-05	0	0		-10.9358	6e-05	-6e-05	0	0		-11.4943	0.00408	-0.00413	5e-05	-5e-05
									-11.5806	6e-05	-6e-05	0	0		-10.8578	5e-05	-5e-05	0	0		-11.4183	0.00379	-0.00387	5e-05	-5e-05
									-11.5046	6e-05	-6e-05	0	0		-10.7798	1e-05	-1e-05	0	0		-11.3413	0.0955	-0.09852	0.00155	-0.0016
									-11.4286	2e-05	-2e-05	0	0		-10.7028	1e-05	-1e-05	0	0		-11.2653	0.31323	-0.31472	0.0051	-0.00512
									-11.3526	7e-05	-7e-05	0	0		-10.6248	0	0	0	0		-11.1893	0.15285	-0.14999	0.00217	-0.00211
									-11.2766	3e-05	-3e-05	0	0		-10.5468	0	0	0	0		-11.1133	0.01958	-0.01927	0.00026	-0.00025
									-11.1996	0	0	0	0		-10.4688	2e-05	-2e-05	0	0		-11.0363	0.00118	-0.00118	3e-05	-3e-05
									-11.1236	1e-05	-1e-05	0	0		-10.3908	8e-05	-8e-05	0	0		-10.9603	0.01475	-0.01459	0.00042	-0.00042
									-11.0476	0.00014	-0.00014	0	0		-10.3128	0.00012	-0.00012	0	0		-10.8843	0.0709	-0.07168	0.00187	-0.00188
									-10.9716	0.00015	-0.00015	0	0		-10.2348	7e-05	-7e-05	0	0		-10.8073	0.34097	-0.35047	0.0074	-0.00759
									-10.8956	5e-05	-5e-05	0	0		-10.1568	5e-05	-5e-05	0	0		-10.7313	0.29292	-0.2827	0.00638	-0.00615
									-10.8196	3e-05	-3e-05	0	0		-10.0788	0	0	0	0		-10.6553	0.06495	-0.0638	0.00248	-0.00245
									-10.7436	1e-05	-1e-05	0	0		-10.0008	1e-05	-1e-05	0	0		-10.5793	0.02219	-0.02244	0.00085	-0.00087
									-10.6676	0	0	0	0		-9.92383	6e-05	-6e-05	0	0		-10.5023	0.00375	-0.00377	4e-05	-4e-05
									-10.5906	1e-05	-1e-05	0	0		-9.84583	2e-05	-2e-05	0	0		-10.4263	0.00172	-0.00174	4e-05	-4e-05
									-10.5146	3e-05	-3e-05	0	0		-9.76783	8e-05	-7e-05	0	0		-10.3503	0.00491	-0.00503	0.00021	-0.00022
									-10.4386	8e-05	-8e-05	0	0		-9.68983	7e-05	-7e-05	0	0		-10.2743	0.03372	-0.0352	0.0022	-0.00229
									-10.3626	0.00014	-0.00014	1e-05	-1e-05		-9.61183	9e-05	-9e-05	0	0		-10.1973	0.10492	-0.10308	0.00746	-0.0073
									-10.2866	0.0001	-0.0001	1e-05	-1e-05		-9.53383	9e-05	-9e-05	0	0		-10.1213	0.02374	-0.02228	0.00184	-0.00173
									-10.2106	8e-05	-8e-05	0	0		-9.45583	0.00013	-0.00013	0	0		-10.0453	0.01445	-0.01541	0.00341	-0.00363
									-10.1346	1e-05	-1e-05	0	0		-9.37783	8e-05	-8e-05	0	0		-9.96826	0.31586	-0.32315	0.07731	-0.07872
									-10.0576	0	0	0	0		-9.29983	5e-05	-5e-05	0	0		-9.89226	0.28142	-0.27643	0.07408	-0.07251
									-9.98161	6e-05	-6e-05	0	0		-9.22183	7e-05	-7e-05	0	0		-9.81626	0.02504	-0.02418	0.00947	-0.00919
									-9.90561	7e-05	-7e-05	0	0		-9.14383	0.00014	-0.00014	0	0		-9.74026	0.00321	-0.00321	0.35571	-0.35813
									-9.82961	3e-05	-3e-05	0	0		-9.06683	0.00015	-0.00015	0	0		-9.66326	0.03415	-0.03419	6.2192	-6.22904
									-9.75361	9e-05	-9e-05	1e-05	-1e-05		-8.98883	0.00015	-0.00016	0	0		-9.58726	0.02094	-0.02088	3.83413	-3.82279
									-9.67761	6e-05	-6e-05	1e-05	-1e-05		-8.91083	0.00057	-0.00053	1e-05	-1e-05		-9.51126	0.00053	-0.00053	0.06928	-0.06866
									-9.60161	4e-05	-4e-05	1e-05	-1e-05		-8.83283	0.00102	-0.00111	2e-05	-2e-05		-9.43426	0.00082	-0.00082	0.00044	-0.00044
									-9.52561	0.00015	-0.00015	2e-05	-2e-05		-8.75483	0.00018	-0.00019	0	0		-9.35826	0.00108	-0.00107	0.00053	-0.00053
									-9.44861	0.0002	-0.0002	2e-05	-2e-05		-8.67683	0.00107	-0.00108	3e-05	-3e-05		-9.28226	0.00025	-0.00025	0.00012	-0.00012
									-9.37261	9e-05	-9e-05	1e-05	-1e-05		-8.59883	0.00326	-0.0033	8e-05	-8e-05		-9.20626	9e-05	-9e-05	3e-05	-3e-05
									-9.29661	3e-05	-3e-05	0	0		-8.52083	0.00142	-0.00144	4e-05	-4e-05		-9.12926	0.00049	-0.00049	0.00015	-0.00015
									-9.22061	0.00038	-0.00038	7e-05	-7e-05		-8.44283	0.00355	-0.00362	0.00015	-0.00015		-9.05326	0.00301	-0.00307	0.00121	-0.00122
									-9.14461	0.00127	-0.00127	0.00021	-0.00021		-8.36483	0.0033	-0.00338	0.00029	-0.00028		-8.97726	0.00714	-0.00711	0.00302	-0.003
									-9.06861	0.00036	-0.00036	7e-05	-7e-05		-8.28783	0.00264	-0.00272	0.00048	-0.00047		-8.90126	0.00103	-0.00101	0.00047	-0.00046
									-8.99261	0.00014	-0.00014	5e-05	-5e-05		-8.20983	0.00474	-0.0046	0.00894	-0.009		-8.82426	1e-05	-1e-05	0	0
									-8.91561	1e-05	-1e-05	0	0		-8.13183	0.00548	-0.00589	1.66632	-1.67068		-8.74826	0	0	1e-05	-1e-05
									-8.83961	7e-05	-7e-05	0.0001	-0.0001		-8.05383	0.00509	-0.00522	7.58517	-7.58486		-8.67226	0.00052	-0.00053	0.00675	-0.0069
									-8.76361	0.00229	-0.00229	0.0033	-0.0033		-7.97583	0.00554	-0.00543	1.18506	-1.18162		-8.59526	0.00997	-0.01006	0.40842	-0.41127
									-8.68761	0.00339	-0.00339	0.00478	-0.00478		-7.89783	0.00968	-0.00963	0.00432	-0.00431		-8.51926	0.0524	-0.05251	5.39832	-5.41022
									-8.61161	0.0021	-0.0021	0.00234	-0.00234		-7.81983	0.00549	-0.00565	0.00021	-0.00022		-8.44326	0.03485	-0.03476	3.81316	-3.79892
									-8.53561	0.00631	-0.00631	0.08024	-0.08024		-7.74183	0.00627	-0.00594	0.00018	-0.00018		-8.36726	0.00973	-0.00977	6.15477	-6.1685
									-8.45961	0.23749	-0.23748	3.72298	-3.72298		-7.66383	0.01049	-0.00997	0.00033	-0.00031		-8.29026	0.01782	-0.01785	12.059	-12.0491
									-8.38361	0.3447	-0.3447	5.40889	-5.40899		-7.58583	0.03241	-0.03022	0.00107	-0.001		-8.21426	0.00211	-0.00212	0.89368	-0.88924
									-8.30661	0.01852	-0.01852	0.28304	-0.28306		-7.50883	0.04141	-0.04365	0.00171	-0.00156		-8.13826	0.00417	-0.00423	0.00949	-0.00961
									-8.23061	0.00199	-0.00199	0.01375	-0.01375		-7.43083	0.04599	-0.04415	0.0034	-0.00329		-8.06126	0.00554	-0.00549	0.00907	-0.00901
									-8.15461	0.00048	-0.00048	0.0024	-0.0024		-7.35283	0.09832	-0.10002	0.00682	-0.00682		-7.98526	0.00292	-0.00292	0.00332	-0.00331
									-8.07861	0.0021	-0.0021	0.00398	-0.00398		-7.27483	0.22301	-0.23658	0.01928	-0.02067		-7.90926	0.00536	-0.00537	0.00617	-0.00621
									-8.00261	0.00463	-0.00463	0.00509	-0.00509		-7.19683	0.32357	-0.32024	0.01718	-0.01892		-7.83326	0.03147	-0.03176	0.05004	-0.05066
									-7.92661	0.00409	-0.00409	0.00433	-0.00433		-7.11883	0.32669	-0.33009	0.05562	-0.05214		-7.75626	0.03612	-0.03604	0.05851	-0.05856
									-7.85061	0.00308	-0.00308	0.00293	-0.00293		-7.04083	0.31161	-0.29236	0.80423	-0.80214		-7.68026	0.00221	-0.0022	0.00256	-0.00253
									-7.77361	0.00658	-0.00658	0.00405	-0.00405		-6.96283	0.46125	-0.47312	4.4485	-4.53106		-7.60426	0.00352	-0.00356	0.00069	-0.0007
									-7.69761	0.00463	-0.00463	0.00277	-0.00277		-6.88483	0.34639	-0.39137	13.8226	-13.7185		-7.52726	0.00485	-0.00485	0.00078	-0.00078
									-7.62161	0.0118	-0.0118	0.00879	-0.00879		-6.80683	0.16947	-0.18093	8.35759	-8.35909		-7.45126	0.00451	-0.00451	0.00032	-0.00032
									-7.54561	0.04156	-0.04156	0.03423	-0.03423		-6.72883	0.16796	-0.18526	0.33333	-0.345		-7.37526	0.00409	-0.0041	0.00012	-0.00013
									-7.46961	0.08879	-0.08879	0.06379	-0.06379		-6.65183	0.29842	-0.31572	0.05419	-0.05721		-7.29926	0.00454	-0.0046	0.00012	-0.00012
									-7.39361	0.05515	-0.05515	0.03301	-0.03301		-6.57383	0.46224	-0.46666	0.07983	-0.07961		-7.22226	0.03736	-0.03882	0.00036	-0.00037
									-7.31761	0.04361	-0.04361	0.02959	-0.02959		-6.49583	0.7223	-0.75756	0.14302	-0.15187		-7.14626	0.31767	-0.32282	0.00272	-0.00278
									-7.24161	0.06238	-0.06238	0.03925	-0.03925		-6.41783	0.7314	-0.71399	0.08127	-0.08154		-7.07026	0.29719	-0.29189	0.00338	-0.00336
									-7.16461	0.0592	-0.0592	0.04474	-0.04474		-6.33983	0.39858	-0.39081	0.02447	-0.02331		-6.99426	0.04366	-0.0421	0.00099	-0.00097
									-7.08861	0.03327	-0.03327	0.04392	-0.04392		-6.26183	0.445	-0.45431	0.019	-0.01859		-6.91726	0.00538	-0.00534	0.00064	-0.00064
									-7.01261	0.02841	-0.02841	0.05503	-0.05503		-6.18383	0.69721	-0.68606	0.02677	-0.02681		-6.84126	0.00998	-0.01019	0.00149	-0.00152
									-6.93661	0.05583	-0.05583	0.15311	-0.15311		-6.10583	0.54834	-0.54435	0.02719	-0.02757		-6.76526	0.23343	-0.23634	0.03029	-0.03062
									-6.86061	0.34503	-0.34503	1.43627	-1.43627		-6.02783	0.35973	-0.32393	0.02258	-0.02215		-6.68826	0.29994	-0.30094	0.03747	-0.03755
									-6.78461	0.6571	-0.6571	2.93733	-2.93733		-5.94983	0.31559	-0.30432	0.01969	-0.02037		-6.61226	0.03852	-0.03796	0.00365	-0.0036
									-6.70861	0.33535	-0.33536	1.35754	-1.35754		-5.87283	0.2674	-0.26032	0.01353	-0.01388		-6.53626	0.06005	-0.05393	0.00538	-0.00479
									-6.63161	0.24307	-0.24307	0.71428	-0.71429		-5.79483	0.2251	-0.2228	0.00867	-0.00874		-6.46026	0.09191	-0.09423	0.00969	-0.00991
									-6.55561	0.30499	-0.30499	0.61958	-0.61959		-5.71683	0.21701	-0.2072	0.00675	-0.00682		-6.38326	0.01519	-0.01682	0.00239	-0.00244
									-6.47961	0.33741	-0.33741	0.9453	-0.9453		-5.63883	0.27454	-0.27756	0.00797	-0.00804		-6.30726	0.01899	-0.0187	0.00198	-0.00197
									-6.40361	0.35252	-0.35252	2.0029	-2.0029		-5.56083	0.25203	-0.25442	0.00824	-0.00833		-6.23126	0.07574	-0.07624	0.00432	-0.00438
									-6.32761	0.34096	-0.34094	6.5703	-6.5702		-5.48283	0.34838	-0.36138	0.01108	-0.01121		-6.15426	0.04799	-0.04869	0.00228	-0.00232
									-6.25161	0.39594	-0.39594	5.81332	-5.81332		-5.40483	0.31872	-0.33809	0.01108	-0.01232		-6.07826	0.03599	-0.03606	0.00113	-0.00114
									-6.17561	0.32821	-0.32821	1.01305	-1.01306		-5.32683	0.38242	-0.39461	0.01643	-0.01903		-6.00226	0.04434	-0.04252	0.00257	-0.00241
									-6.09961	0.14812	-0.14812	0.33188	-0.33188		-5.24883	0.52009	-0.48626	0.02813	-0.02737		-5.92626	0.05712	-0.05705	0.00913	-0.00963
									-6.02261	0.12349	-0.12349	0.26521	-0.26521		-5.17083	0.39664	-0.36929	0.01706	-0.0145		-5.84926	0.07382	-0.07576	0.01299	-0.01315
									-5.94661	0.13553	-0.13553	0.18383	-0.18383		-5.09283	0.37972	-0.39414	0.0094	-0.00865		-5.77326	0.0952	-0.09655	0.0133	-0.01275
									-5.87061	0.18977	-0.18977	0.17809	-0.17809		-5.01583	0.41092	-0.43347	0.00859	-0.00816		-5.69726	0.09893	-0.09675	0.0103	-0.01
									-5.79461	0.132	-0.132	0.12693	-0.12693		-4.93783	0.38001	-0.39324	0.00638	-0.00622		-5.62126	0.07617	-0.07765	0.01093	-0.01107
									-5.71861	0.15166	-0.15166	0.11757	-0.11757		-4.85983	0.73636	-0.7482	0.01206	-0.0125		-5.54426	0.05837	-0.05903	0.01167	-0.01175
									-5.64261	0.21715	-0.21715	0.11991	-0.11991		-4.78183	0.96567	-0.96886	0.01505	-0.01557		-5.46826	0.06307	-0.06179	0.02006	-0.02037
									-5.56661	0.24601	-0.24601	0.12426	-0.12426		-4.70383	0.66151	-0.61284	0.01236	-0.01047		-5.39226	0.08115	-0.08097	0.03003	-0.03068
									-5.48961	0.33349	-0.33349	0.09457	-0.09457		-4.62583	0.51658	-0.51007	0.01352	-0.01291		-5.31526	0.08114	-0.08234	0.13165	-0.1323
									-5.41361	0.4594	-0.4594	0.15571	-0.15571		-4.54783	0.34385	-0.37034	0.01028	-0.01066		-5.23926	0.11926	-0.11909	0.26284	-0.26141
									-5.33761	0.62776	-0.62776	0.2835	-0.2835		-4.46983	0.35454	-0.3442	0.01179	-0.01124		-5.16326	0.11206	-0.11683	0.10226	-0.1032
									-5.26161	0.31597	-0.31597	0.14452	-0.14452		-4.39183	0.32873	-0.33035	0.01088	-0.01192		-5.08726	0.18032	-0.17962	0.55677	-0.55897
									-5.18561	0.22715	-0.22715	0.09572	-0.09572		-4.31383	0.28647	-0.29412	0.00757	-0.00837		-5.01026	0.32289	-0.3252	4.63589	-4.65847
									-5.10961	0.2627	-0.2627	0.17448	-0.17448		-4.23683	0.36882	-0.37907	0.00887	-0.00876		-4.93426	0.27196	-0.27248	3.32415	-3.29469
									-5.03361	0.39646	-0.39646	0.2938	-0.2938		-4.15883	0.38442	-0.35496	0.01665	-0.01554		-4.85826	0.23284	-0.23163	2.46401	-2.47331
									-4.95761	0.2344	-0.2344	0.14949	-0.14949		-4.08083	0.50286	-0.49618	0.02016	-0.02019		-4.78126	0.31068	-0.31056	4.67965	-4.67235
									-4.88061	0.18796	-0.18796	0.08568	-0.08568		-4.00283	0.33635	-0.35417	0.03028	-0.0322		-4.70526	0.25205	-0.2528	1.14592	-1.14506
									-4.80461	0.16147	-0.16148	0.09175	-0.09175		-3.92483	0.42273	-0.41272	0.09105	-0.08694		-4.62926	0.22409	-0.22299	0.24865	-0.24732
									-4.72861	0.14692	-0.14692	0.10436	-0.10436		-3.84683	0.64392	-0.6191	0.15492	-0.16056		-4.55326	0.25226	-0.25813	0.18126	-0.18518
									-4.65261	0.16622	-0.16622	0.08191	-0.08191		-3.76883	0.36473	-0.37419	0.0895	-0.10192		-4.47626	0.36315	-0.36393	0.20384	-0.20531
									-4.57661	0.17801	-0.17801	0.05451	-0.05452		-3.69083	0.33141	-0.35072	0.115	-0.11297		-4.40026	0.43051	-0.42941	0.18139	-0.18072
									-4.50061	0.18888	-0.18888	0.03946	-0.03946		-3.61283	0.3635	-0.35403	0.41554	-0.37257		-4.32426	0.39616	-0.39299	0.11316	-0.11364
									-4.42461	0.12455	-0.12455	0.03485	-0.03485		-3.53483	0.30268	-0.29785	0.40811	-0.42928		-4.24726	0.28197	-0.28105	0.04369	-0.04296
									-4.34761	0.17701	-0.17701	0.06543	-0.06543		-3.45783	0.23313	-0.22564	0.8054	-0.8315		-4.17126	0.20407	-0.20565	0.02683	-0.02624
									-4.27161	0.22823	-0.22823	0.08945	-0.08945		-3.37983	0.27716	-0.27847	3.32367	-3.35373		-4.09526	0.17771	-0.17781	0.01831	-0.01901
									-4.19561	0.23862	-0.23862	0.08938	-0.08938		-3.30183	0.22512	-0.2384	6.93849	-6.7714		-4.01926	0.25029	-0.25554	0.01933	-0.01951
									-4.11961	0.34317	-0.34317	0.13128	-0.13128		-3.22383	0.29588	-0.31105	3.76697	-3.89262		-3.94226	0.32008	-0.32568	0.03211	-0.03202
									-4.04361	0.17635	-0.17635	0.08608	-0.08608		-3.14583	0.2101	-0.21596	1.5073	-1.56837		-3.86626	0.35236	-0.35371	0.03587	-0.03603
									-3.96761	0.13988	-0.13988	0.08662	-0.08662		-3.06783	0.12867	-0.12196	0.44465	-0.39165		-3.79026	0.48746	-0.48548	0.02578	-0.02489
									-3.89161	0.14358	-0.14358	0.06527	-0.06527		-2.98983	0.26131	-0.27608	0.25579	-0.25384		-3.71426	0.46388	-0.45748	0.0179	-0.01773
									-3.81461	0.35771	-0.35771	0.10217	-0.10217		-2.91183	0.214	-0.19311	0.15765	-0.1481		-3.63726	0.30083	-0.29597	0.01286	-0.01286
									-3.73861	0.34089	-0.34089	0.11261	-0.11261		-2.83383	0.05748	-0.04767	0.03228	-0.02787		-3.56126	0.46656	-0.45111	0.02665	-0.02599
									-3.66261	0.15332	-0.15332	0.08609	-0.08609		-2.75583	0.02305	-0.02159	0.00686	-0.0062		-3.48526	0.50925	-0.54692	0.02834	-0.02974
									-3.58661	0.1291	-0.1291	0.08849	-0.08849		-2.67783	0.01262	-0.0121	0.0036	-0.00335		-3.40826	0.4409	-0.444	0.03355	-0.03411
									-3.51061	0.20815	-0.20815	0.15744	-0.15744		-2.60083	0.00574	-0.00588	0.00214	-0.00191		-3.33226	0.57088	-0.56591	0.03805	-0.03856
									-3.43461	0.43805	-0.43807	0.4867	-0.4867		-2.52283	0.00474	-0.00499	0.00196	-0.00202		-3.25626	0.6083	-0.61356	0.01714	-0.01674
									-3.35861	0.55273	-0.55273	0.96542	-0.96542		-2.44483	0.0131	-0.0135	0.00239	-0.00226		-3.18026	0.60323	-0.59792	0.0163	-0.01641
									-3.28261	0.37382	-0.37382	0.85234	-0.85234		-2.36683	0.05874	-0.06008	0.00634	-0.00656		-3.10326	0.60073	-0.56347	0.02359	-0.02161
									-3.20561	0.30578	-0.30578	0.70891	-0.70891		-2.28883	0.02978	-0.02864	0.00586	-0.00602		-3.02726	0.43413	-0.45479	0.024	-0.02472
									-3.12961	0.44744	-0.44744	1.23659	-1.23659		-2.21083	0.00955	-0.00912	0.00435	-0.00431		-2.95126	0.23669	-0.24178	0.00802	-0.00845
									-3.05361	0.30647	-0.30647	1.83857	-1.83856		-2.13283	0.007	-0.00615	0.00057	-0.00059		-2.87426	0.37568	-0.37174	0.00695	-0.00686
									-2.97761	0.34697	-0.34697	2.33462	-2.33462		-2.05483	0.01018	-0.00825	0.0002	-0.0002		-2.79826	0.3838	-0.39043	0.00535	-0.00571
									-2.90161	0.21288	-0.21288	1.48816	-1.48816		-1.97683	0.00955	-0.01104	0.00012	-0.00012		-2.72226	0.2899	-0.28488	0.00694	-0.00668
									-2.82561	0.17224	-0.17224	2.07482	-2.07482		-1.89883	0.00569	-0.00595	8e-05	-9e-05		-2.64626	0.33548	-0.31485	0.03056	-0.0297
									-2.74961	0.22058	-0.22058	1.99353	-1.99353		-1.82183	0.0147	-0.00463	0.0001	-6e-05		-2.56926	0.23134	-0.23752	0.01856	-0.01898
									-2.67261	0.13855	-0.13855	0.63527	-0.63527		-1.74383	0.01985	-0.02019	8e-05	-9e-05		-2.49326	0.23359	-0.25254	0.01102	-0.01185
									-2.59661	0.21484	-0.21484	0.34582	-0.34582		-1.66583	0.01264	-0.02197	5e-05	-8e-05		-2.41726	0.27422	-0.28709	0.01252	-0.01281
									-2.52061	0.63701	-0.63701	0.50595	-0.50595		-1.58783	0.00922	-0.01062	2e-05	-2e-05		-2.34126	0.32429	-0.28593	0.01603	-0.01385
									-2.44461	0.53746	-0.53756	0.23011	-0.23011		-1.50983	0.01377	-0.0105	4e-05	-2e-05		-2.26426	0.48451	-0.48108	0.01774	-0.01863
									-2.36861	0.24081	-0.24081	0.15155	-0.15155		-1.43183	0.03327	-0.02011	0.00014	-5e-05		-2.18826	0.32837	-0.37105	0.01092	-0.01202
									-2.29261	0.2387	-0.23871	0.18223	-0.18224		-1.35383	0.01644	-0.03498	8e-05	-0.0001		-2.11226	0.23643	-0.2357	0.01188	-0.01117
									-2.21661	0.3672	-0.3672	0.2813	-0.2813		-1.27583	0.03702	-0.02768	0.00018	-8e-05		-2.03526	0.63367	-0.63187	0.02212	-0.0237
									-2.14061	0.29088	-0.29088	0.2328	-0.2328		-1.19783	0.09569	-0.06534	0.00026	-0.00017		-1.95926	0.69989	-0.68723	0.0183	-0.01745
									-2.06361	0.15228	-0.15228	0.08732	-0.08732		-1.11983	0.35363	-0.27782	0.00033	-0.00043		-1.88326	0.4157	-0.43599	0.00918	-0.00896
									-1.98761	0.14455	-0.14455	0.07394	-0.07394		-1.04283	0.7412	-0.89601	0.00026	-0.00046		-1.80726	0.355	-0.32683	0.00471	-0.00456
									-1.91161	0.09315	-0.09315	0.0398	-0.0398		-0.96483	0.28971	-0.59067	0.00013	-0.00023		-1.73026	0.30673	-0.30611	0.00357	-0.00339
									-1.83561	0.16977	-0.16977	0.04499	-0.04499		-0.88683	0.39741	-0.31162	0.00055	-0.00068		-1.65426	0.3118	-0.32245	0.00797	-0.00817
									-1.75961	0.17324	-0.17324	0.0721	-0.0721		-0.80883	0.72113	-0.58219	0.00061	-0.00077		-1.57826	0.67428	-0.66006	0.01913	-0.01883
									-1.68361	0.10929	-0.10929	0.03702	-0.03702		-0.73083	0.77703	-0.43154	0.00052	-0.00049		-1.50126	0.71038	-0.73443	0.01931	-0.01975
									-1.60761	0.19193	-0.19193	0.05083	-0.05083		-0.65283	0.22993	-0.53072	0.00028	-0.00059		-1.42526	0.49425	-0.50231	0.01392	-0.01351
									-1.53061	0.20885	-0.20885	0.05033	-0.05033		-0.57483	0.13955	-0.21656	0.00034	-0.00048		-1.34926	0.51703	-0.51476	0.00985	-0.01038
									-1.45461	0.15562	-0.15562	0.03469	-0.03469		-0.49683	0.08473	-0.09943	0.00015	-0.00038		-1.27326	0.61223	-0.61147	0.01542	-0.01641
									-1.37861	0.23518	-0.23519	0.0416	-0.0416		-0.41883	0.07163	-0.03497	0.00013	-0.00011		-1.19626	0.49423	-0.48324	0.01306	-0.01239
									-1.30261	0.16761	-0.16761	0.0244	-0.0244		-0.34083	0.05842	-0.05227	0.00014	-0.00021		-1.12026	0.38781	-0.39934	0.00842	-0.00859
									-1.22661	0.23333	-0.23333	0.07323	-0.07323		-0.26283	0.11456	-0.1184	0.00061	-0.00065		-1.04426	0.48883	-0.47444	0.00831	-0.00819
									-1.15061	0.40711	-0.40711	0.16031	-0.16032		-0.18583	0.07387	-0.08966	0.00045	-0.00045		-0.96826	0.24997	-0.26736	0.00295	-0.00295
									-1.07461	0.24365	-0.24366	0.06645	-0.06645		-0.10783	0.05162	-0.13614	0.00021	-0.00066		-0.89126	0.11875	-0.11581	0.00153	-0.00127
									-0.99861	0.31349	-0.31349	0.11642	-0.11642		-0.02983	0.08861	-0.14363	0.00028	-0.00057		-0.81526	0.2812	-0.26421	0.00535	-0.00471
									-0.92161	0.59527	-0.59527	0.34578	-0.34578		0.04817	0.09592	-0.04786	0.0003	-0.00018		-0.73926	0.16609	-0.16709	0.00779	-0.00699
									-0.84561	0.72046	-0.72046	0.4406	-0.4406		0.12617	0.04813	-0.07087	0.00015	-0.00031		-0.66226	0.32722	-0.29618	0.01067	-0.01056
									-0.76961	0.96136	-0.96136	0.5467	-0.5467		0.20417	0.06002	-0.09387	0.0002	-0.00036		-0.58626	0.34047	-0.36986	0.0093	-0.01162
									-0.69361	0.58045	-0.58046	0.26263	-0.26263		0.28217	0.16909	-0.05803	0.00059	-0.00025		-0.51026	0.40002	-0.41189	0.0097	-0.00931
									-0.61761	0.38044	-0.38043	0.23829	-0.23829		0.36017	0.16966	-0.04659	0.00064	-0.00019		-0.43426	0.29873	-0.34566	0.00614	-0.00642
									-0.54161	0.55443	-0.55444	0.48778	-0.48778		0.43817	0.09125	-0.05672	0.00044	-0.00028		-0.35726	0.51905	-0.50753	0.00877	-0.00858
									-0.46561	0.45493	-0.45493	0.39116	-0.39116		0.51617	0.07782	-0.06547	0.00027	-0.00032		-0.28126	0.43465	-0.31617	0.00539	-0.00415
									-0.38861	0.34361	-0.34362	0.2033	-0.2033		0.59317	0.12583	-0.10028	0.00051	-0.00032		-0.20526	0.4128	-0.38731	0.00727	-0.00569
									-0.31261	0.55385	-0.55385	0.29473	-0.29473		0.67117	0.13934	-0.14742	0.0007	-0.00076		-0.12826	0.36657	-0.51017	0.01217	-0.01519
									-0.23661	0.30182	-0.30182	0.18277	-0.18277		0.74917	0.14782	-0.15505	0.00053	-0.00078		-0.05226	0.30292	-0.31691	0.00969	-0.01036
									-0.16061	0.59278	-0.59278	0.37171	-0.37171		0.82717	0.15141	-0.14663	0.00063	-0.00065		0.02374	0.10569	-0.10798	0.00305	-0.00261
									-0.08461	0.50138	-0.50138	0.1349	-0.13491		0.90517	0.29279	-0.24843	0.00146	-0.00144		0.09974	0.08231	-0.06723	0.00167	-0.00114
									-0.00861	0.33825	-0.33825	0.07477	-0.07477		0.98317	0.29402	-0.26787	0.00148	-0.00157		0.17674	0.13731	-0.11724	0.00392	-0.00313
									0.06739	0.18572	-0.18572	0.09986	-0.09986		1.06117	0.29441	-0.2653	0.00122	-0.00119		0.25274	0.20774	-0.19051	0.00517	-0.00466
									0.14339	0.3685	-0.36852	0.19313	-0.19314		1.13917	0.29632	-0.29131	0.00114	-0.00116		0.32874	0.29332	-0.2776	0.00735	-0.00738
									0.22039	0.44687	-0.44687	0.13738	-0.13739		1.21717	0.26433	-0.28323	0.00095	-0.00089		0.40574	0.50199	-0.50942	0.0158	-0.0152
									0.29639	0.31886	-0.31883	0.07719	-0.07718		1.29517	0.26493	-0.24451	0.00111	-0.00092		0.48174	0.36684	-0.40812	0.00686	-0.00957
									0.37239	0.19305	-0.19305	0.03562	-0.03561		1.37217	0.27931	-0.30471	0.00099	-0.00092		0.55774	0.39555	-0.32175	0.00605	-0.00475
									0.44839	0.21737	-0.21738	0.04985	-0.04985		1.45017	0.21067	-0.2714	0.00076	-0.00083		0.63374	0.38533	-0.40662	0.00652	-0.00618
									0.52439	0.27694	-0.27695	0.07525	-0.07525		1.52817	0.25504	-0.33325	0.00085	-0.00084		0.71074	0.43845	-0.46033	0.00644	-0.00692
									0.60039	0.38898	-0.38898	0.06827	-0.06827		1.60617	0.46935	-0.61925	0.00115	-0.00131		0.78674	0.43459	-0.44281	0.00778	-0.00787
									0.67639	0.35649	-0.35648	0.03958	-0.03958		1.68417	0.74692	-0.78276	0.00154	-0.00146		0.86274	0.47295	-0.45556	0.01259	-0.01204
									0.75339	0.33995	-0.33995	0.04181	-0.04181		1.76217	0.60953	-0.63235	0.00123	-0.00121		0.93874	0.46573	-0.47607	0.01523	-0.01529
									0.82939	0.44781	-0.44781	0.04596	-0.04596		1.84017	0.49188	-0.56904	0.00128	-0.0013		1.01574	0.29329	-0.31672	0.00897	-0.00975
									0.90539	0.36869	-0.36869	0.07071	-0.07071		1.91817	0.6825	-0.67934	0.00136	-0.0014		1.09174	0.47935	-0.46503	0.01293	-0.01244
									0.98139	0.32586	-0.32586	0.07439	-0.07439		1.99617	0.42513	-0.43519	0.0013	-0.00154		1.16774	0.38465	-0.40387	0.0118	-0.01176
									1.05739	0.44939	-0.44939	0.07486	-0.07487		2.07417	0.48213	-0.54046	0.00188	-0.00259		1.24474	0.43358	-0.39468	0.01928	-0.01662
									1.13339	0.51958	-0.51958	0.07144	-0.07144		2.15217	0.95172	-0.95388	0.00431	-0.00476		1.32074	0.76999	-0.76899	0.04326	-0.04393
									1.20939	0.57706	-0.57706	0.09795	-0.09795		2.22917	1.08238	-1.0116	0.00505	-0.00441		1.39674	0.51567	-0.62622	0.02606	-0.03237
									1.28539	0.41763	-0.41764	0.08685	-0.08685		2.30717	1.04217	-0.97548	0.00395	-0.00344		1.47274	0.74082	-0.63494	0.03587	-0.03217
									1.36239	0.45039	-0.45039	0.06215	-0.06216		2.38517	0.73993	-0.72992	0.00278	-0.00306		1.54974	0.74421	-0.74183	0.04227	-0.03959
									1.43839	0.71042	-0.71042	0.0601	-0.0601		2.46317	1.00944	-1.1082	0.00273	-0.00316		1.62574	0.57642	-0.56842	0.02502	-0.02624
									1.51439	0.64188	-0.64188	0.07195	-0.07195		2.54117	1.66335	-1.43872	0.00418	-0.00365		1.70174	0.62172	-0.65007	0.02583	-0.02626
									1.59039	0.54245	-0.54244	0.07101	-0.07101		2.61917	1.41082	-1.311	0.00446	-0.00353		1.77874	0.65122	-0.66334	0.02845	-0.02873
									1.66639	0.46184	-0.46184	0.06709	-0.06709		2.69717	0.88145	-0.75943	0.00438	-0.00406		1.85474	0.6461	-0.64448	0.02797	-0.03011
									1.74239	0.45117	-0.45116	0.07509	-0.07509		2.77517	0.62792	-0.67906	0.00323	-0.00354		1.93074	0.84673	-0.88913	0.03981	-0.0451
									1.81839	0.41678	-0.41677	0.0539	-0.0539		2.85317	0.41973	-0.45848	0.00165	-0.00178		2.00674	0.76169	-0.70389	0.03962	-0.03243
									1.89539	0.71659	-0.71659	0.06787	-0.06787		2.93117	0.5757	-0.57378	0.00339	-0.00291		2.08374	0.79189	-0.77224	0.03848	-0.03702
									1.97139	0.71942	-0.71952	0.05141	-0.0514		3.00817	0.48365	-0.54209	0.00335	-0.00348		2.15974	0.69666	-0.71829	0.03892	-0.04082
									2.04739	0.98063	-0.98063	0.06735	-0.06735		3.08617	0.53995	-0.50526	0.00332	-0.00319		2.23574	0.44689	-0.45088	0.02987	-0.02977
									2.12339	0.66671	-0.66671	0.07436	-0.07436		3.16417	0.52478	-0.63471	0.00327	-0.00364		2.31174	0.42377	-0.39813	0.02216	-0.0208
									2.19939	0.55626	-0.55626	0.10044	-0.10044		3.24217	0.40383	-0.41627	0.0029	-0.00327		2.38874	0.42185	-0.42482	0.02203	-0.02264
									2.27539	0.5277	-0.5277	0.1208	-0.1208		3.32017	0.52885	-0.4819	0.00337	-0.00344		2.46474	0.46144	-0.46424	0.03958	-0.03757
									2.35139	0.42855	-0.42856	0.09354	-0.09355		3.39817	0.63854	-0.62954	0.00402	-0.00412		2.54074	0.45799	-0.46823	0.03992	-0.0418
									2.42739	0.42535	-0.42536	0.08697	-0.08697		3.47617	0.52233	-0.51151	0.00318	-0.00317		2.61774	0.55376	-0.54823	0.0232	-0.02523
									2.50439	0.64997	-0.64997	0.07036	-0.07036		3.55417	0.772	-0.7425	0.00523	-0.00476		2.69374	0.67998	-0.67799	0.01878	-0.01874
									2.58039	0.50982	-0.50981	0.05625	-0.05624		3.63217	0.52626	-0.59581	0.00446	-0.00477		2.76974	0.48988	-0.50999	0.02117	-0.02163
									2.65639	0.53461	-0.53458	0.06763	-0.06763		3.71017	0.50846	-0.49073	0.00507	-0.00493		2.84574	0.33062	-0.3093	0.02689	-0.02451
									2.73239	0.60583	-0.60582	0.0801	-0.0801		3.78817	0.7746	-0.72923	0.00517	-0.00545		2.92274	0.31423	-0.31085	0.03715	-0.03448
									2.80839	0.52961	-0.52973	0.09302	-0.09303		3.86517	0.89341	-0.90092	0.00563	-0.00586		2.99874	0.30444	-0.30098	0.05266	-0.05125
									2.88439	0.35214	-0.35211	0.07893	-0.07893		3.94317	0.51334	-0.54908	0.00495	-0.00486		3.07474	0.46716	-0.46256	0.06589	-0.0672
									2.96039	0.34965	-0.34969	0.09048	-0.09051		4.02117	0.3288	-0.29324	0.00556	-0.00549		3.15174	0.29993	-0.3007	0.07157	-0.06696
									3.03739	0.3683	-0.36829	0.08569	-0.08565		4.09917	0.29047	-0.27468	0.00832	-0.00758		3.22774	0.34898	-0.34005	0.13963	-0.13606
									3.11339	0.47509	-0.47478	0.11077	-0.1107		4.17717	0.23503	-0.23918	0.01337	-0.01398		3.30374	0.29055	-0.30169	0.16504	-0.17185
									3.18939	0.58704	-0.58638	0.18723	-0.18709		4.25517	0.21516	-0.19208	0.01252	-0.01321		3.37974	0.24167	-0.24901	0.19981	-0.2156
									3.26539	0.51611	-0.51652	0.15741	-0.15741		4.33317	0.29855	-0.29048	0.02643	-0.0242		3.45674	0.23809	-0.22966	0.3136	-0.30749
									3.34139	0.57259	-0.57338	0.14143	-0.14166		4.41117	0.31565	-0.31952	0.09126	-0.08921		3.53274	0.28263	-0.27722	0.6616	-0.6831
									3.41739	0.4359	-0.43595	0.08629	-0.08626		4.48917	0.28636	-0.27969	0.09333	-0.09884		3.60874	0.29285	-0.29698	2.52117	-2.52196
									3.49339	0.29715	-0.29746	0.06658	-0.06669		4.56717	0.27612	-0.26987	0.07401	-0.07297		3.68574	0.35279	-0.35356	6.54325	-6.43984
									3.57039	0.22931	-0.22885	0.06113	-0.06114		4.64417	0.21471	-0.22214	0.0725	-0.07384		3.76174	0.35912	-0.35061	3.62637	-3.67419
									3.64639	0.27079	-0.26908	0.07132	-0.07116		4.72217	0.25219	-0.2452	0.09825	-0.09499		3.83774	0.46631	-0.46617	1.05069	-1.07322
									3.72239	0.34679	-0.34683	0.07721	-0.07715		4.80017	0.23961	-0.24476	0.11106	-0.11386		3.91374	0.3418	-0.34891	0.68185	-0.68388
									3.79839	0.4327	-0.43403	0.10692	-0.10708		4.87817	0.24375	-0.2307	0.21847	-0.20558		3.99074	0.20459	-0.20501	0.47031	-0.46912
									3.87439	0.34524	-0.34497	0.10595	-0.10568		4.95617	0.20366	-0.20954	0.20809	-0.21852		4.06674	0.17543	-0.17482	0.27188	-0.27885
									3.95039	0.35367	-0.35464	0.13409	-0.13418		5.03417	0.23327	-0.26958	0.44147	-0.45623		4.14274	0.20893	-0.2028	0.25195	-0.25387
									4.02639	0.24169	-0.2429	0.0939	-0.09438		5.11217	0.43813	-0.48534	5.11942	-5.0914		4.21874	0.30249	-0.30281	0.21721	-0.22215
									4.10239	0.24138	-0.2394	0.1071	-0.10656		5.19017	0.6582	-0.65861	8.31076	-8.33939		4.29574	0.2786	-0.29023	0.15111	-0.15779
									4.17939	0.32134	-0.31939	0.20758	-0.20773		5.26817	0.90175	-0.96247	1.82663	-1.81435		4.37174	0.25772	-0.24864	0.11923	-0.11847
									4.25539	0.42823	-0.43031	0.26188	-0.26259		5.34617	1.53452	-1.44609	0.50001	-0.50286		4.44774	0.25752	-0.25763	0.08433	-0.08666
									4.33139	0.47413	-0.47346	0.31409	-0.31319		5.42317	0.89715	-0.82583	0.12302	-0.12463		4.52474	0.27432	-0.28202	0.07035	-0.07308
									4.40739	0.52308	-0.52485	0.48152	-0.47808		5.50117	0.24784	-0.25291	0.06115	-0.06295		4.60074	0.27545	-0.27924	0.06703	-0.06488
									4.48339	0.63459	-0.63562	1.00207	-1.00352		5.57917	0.15435	-0.1641	0.08661	-0.08407		4.67674	0.29659	-0.30085	0.07509	-0.07449
									4.55939	0.83369	-0.82996	3.20807	-3.21227		5.65717	0.14346	-0.12154	0.07247	-0.07137		4.75274	0.33131	-0.332	0.05641	-0.05738
									4.63539	0.524	-0.52301	1.75269	-1.75214		5.73517	0.08588	-0.08357	0.09984	-0.09418		4.82974	0.41335	-0.39851	0.05983	-0.05189
									4.71239	0.30368	-0.30276	0.3054	-0.30511		5.81317	0.06857	-0.06612	0.09876	-0.09302		4.90574	0.35249	-0.34858	0.06855	-0.05371
									4.78839	0.21783	-0.21897	0.20682	-0.20488		5.89117	0.05755	-0.05711	0.06094	-0.06614		4.98174	0.26225	-0.25579	0.08213	-0.06984
									4.86439	0.28042	-0.28166	0.18202	-0.18004		5.96917	0.05029	-0.05221	0.05544	-0.05162		5.05874	0.24314	-0.24735	0.07589	-0.07605
									4.94039	0.24914	-0.25356	0.14054	-0.14076		6.04717	0.06167	-0.06097	0.05065	-0.05344		5.13474	0.27082	-0.27528	0.06872	-0.07431
									5.01639	0.31304	-0.3123	0.13057	-0.13138		6.12517	0.05334	-0.05336	0.04661	-0.05208		5.21074	0.19709	-0.19636	0.06703	-0.06887
									5.09239	0.24964	-0.24946	0.1031	-0.10862		6.20317	0.04348	-0.04192	0.06617	-0.0725		5.28674	0.146	-0.14145	0.06492	-0.06656
									5.16839	0.19795	-0.19003	0.08582	-0.08519		6.28017	0.04812	-0.05089	0.0565	-0.0571		5.36374	0.1767	-0.17441	0.06324	-0.06576
									5.24439	0.19696	-0.19851	0.10264	-0.1015		6.35817	0.0633	-0.06272	0.07493	-0.08012		5.43974	0.17871	-0.18621	0.06703	-0.06584
									5.32139	0.18437	-0.18775	0.09638	-0.09616		6.43617	0.04557	-0.04803	0.086	-0.08102		5.51574	0.19361	-0.18577	0.07603	-0.07437
									5.39739	0.22806	-0.2103	0.08023	-0.07716		6.51417	0.03954	-0.04503	0.05403	-0.04502		5.59174	0.19132	-0.192	0.07279	-0.07036
									5.47339	0.19269	-0.18668	0.06802	-0.07131		6.59217	0.03845	-0.03628	0.04265	-0.04621		5.66874	0.17868	-0.17553	0.06617	-0.06742
									5.54939	0.15204	-0.16503	0.06025	-0.05962		6.67017	0.04092	-0.03727	0.05449	-0.07034		5.74474	0.20776	-0.20465	0.06124	-0.05141
									5.62539	0.15723	-0.14518	0.08567	-0.07765		6.74817	0.02914	-0.03133	0.05407	-0.06239		5.82074	0.1862	-0.18763	0.06722	-0.05935
									5.70139	0.132	-0.13573	0.0809	-0.08629		6.82617	0.02913	-0.03151	0.04285	-0.05607		5.89774	0.17857	-0.17822	0.0613	-0.04431
									5.77739	0.121	-0.14444	0.07044	-0.07513		6.90417	0.03137	-0.03072	0.04193	-0.05304		5.97374	0.12133	-0.12569	0.05485	-0.04579
									5.85439	0.11132	-0.08892	0.05735	-0.04232		6.98217	0.02494	-0.02047	0.03205	-0.03572		6.04974	0.10822	-0.11095	0.03622	-0.04647
									5.93039	0.10225	-0.07931	0.04451	-0.04209		7.05917	0.01667	-0.01221	0.02392	-0.0301		6.12574	0.1321	-0.08798	0.03042	-0.04825
									6.00639	0.08063	-0.0573	0.02555	-0.04011		7.13717	0.00714	-0.00867	0.01172	-0.02603		6.20274	0.07816	-0.04845	0.02371	-0.02389
									6.08239	0.02033	-0.01036	0.01179	-0.00657		7.21517	0.00124	-0.00073	0.00324	-0.00257		6.27874	0.02131	-0.02146	0.01403	-0.00845
									6.15839	0.00271	-0.00015	0.00211	-7e-05		7.29317	0.00018	0	0.0006	-2e-05		6.35474	0.00117	-0.0015	0.00093	-0.00078
									6.23439	2e-05	0	1e-05	0		7.37117	0	0	0	0		6.43174	0	-1e-05	0	0
									6.31039	0	0	0	0		7.44917	0	0	0	0		6.50774	0	0	0	0
									6.38639	0	0	0	0		7.52717	0	0	0	0		6.58374	0	0	0	0
									6.46339	0	0	0	0		7.60517	0	0	0	0		6.65974	0	0	0	0
									6.53939	0	0	0	0		7.68317	0	0	0	0		6.73674	0	0	0	0
									6.61539	0	0	0	0		7.76117	0	0	0	0		6.81274	0	0	0	0
									6.69139	0	0	0	0		7.83817	0	0	0	0		6.88874	0	0	0	0
									6.76739	0	0	0	0		7.91617	0	0	0	0		6.96574	0	0	0	0
									6.84339	0	0	0	0		7.99417	0	0	0	0		7.04174	0	0	0	0
									6.91939	0	0	0	0		8.07217	0	0	0	0		7.11774	0	0	0	0
									6.99639	0	0	0	0		8.15017	0	0	0	0		7.19374	0	0	0	0
									7.07239	0	0	0	0		8.22817	0	0	0	0		7.27074	0	0	0	0
									7.14839	0	0	0	0		8.30617	0	0	0	0		7.34674	0	0	0	0
									7.22439	0	0	0	0		8.38417	0	0	0	0		7.42274	0	0	0	0
									7.30039	0	0	0	0		8.46217	0	0	0	0		7.49874	0	0	0	0
									7.37639	0	0	0	0		8.54017	0	0	0	0		7.57574	0	0	0	0
									7.45239	0	0	0	0		8.61817	0	0	0	0		7.65174	0	0	0	0
									7.52839	0	0	0	0		8.69517	0	0	0	0		7.72774	0	0	0	0
									7.60539	0	0	0	0		8.77317	0	0	0	0		7.80474	0	0	0	0
									7.68139	0	0	0	0		8.85117	0	0	0	0		7.88074	0	0	0	0
									7.75739	0	0	0	0		8.92917	0	0	0	0		7.95674	0	0	0	0
									7.83339	0	0	0	0		9.00717	0	0	0	0		8.03274	0	0	0	0
									7.90939	0	0	0	0		9.08517	0	0	0	0		8.10974	0	0	0	0
									7.98539	0	0	0	0		9.16317	0	0	0	0		8.18574	0	0	0	0
									8.06139	0	0	0	0		9.24117	0	0	0	0		8.26174	0	0	0	0
									8.13839	0	0	0	0		9.31917	0	0	0	0		8.33874	0	0	0	0
									8.21439	0	0	0	0		9.39717	0	0	0	0		8.41474	0	0	0	0
									8.29039	0	0	0	0		9.47417	0	0	0	0		8.49074	0	0	0	0
									8.36639	0	0	0	0		9.55217	0	0	0	0		8.56674	0	0	0	0
									8.44239	0	0	0	0		9.63017	0	0	0	0		8.64374	0	0	0	0
									8.51839	0	0	0	0		9.70817	0	0	0	0		8.71974	0	0	0	0
									8.59439	0	0	0	0		9.78617	0	0	0	0		8.79574	0	0	0	0
									8.67039	0	0	0	0		9.86417	0	0	0	0		8.87174	0	0	0	0
									8.74739	0	0	0	0		9.94217	0	0	0	0		8.94874	0	0	0	0
									8.82339	0	0	0	0		10.0202	0	0	0	0		9.02474	0	0	0	0
									8.89939	0	0	0	0		10.0982	0	0	0	0		9.10074	0	0	0	0
									8.97539	0	0	0	0		10.1762	0	0	0	0		9.17774	0	0	0	0
									9.05139	0	0	0	0		10.2532	0	0	0	0		9.25374	0	0	0	0
									9.12739	0	0	0	0		10.3312	0	0	0	0		9.32974	0	0	0	0
									9.20339	0	0	0	0		10.4092	0	0	0	0		9.40574	0	0	0	0
									9.28039	0	0	0	0		10.4872	0	0	0	0		9.48274	0	0	0	0
									9.35639	0	0	0	0		10.5652	0	0	0	0		9.55874	0	0	0	0
									9.43239	0	0	0	0		10.6432	0	0	0	0		9.63474	0	0	0	0
									9.50839	0	0	0	0		10.7212	0	0	0	0		9.71174	0	0	0	0

## Sheet: Figure 4
Figure 4a							Figure 4b							Figure 4c							Figure 4d												Figure 4e										Figure 4f
MoO3/Mo2N-C after H2 pretreatment			MoO3/Mo2N-C without H2 pretreatment				MoO3/MoO2-C after H2 pretreatment			MoO3/MoO2-C without H2 pretreatment				MoO3/Mo2C-C after H2 pretreatment			MoO3/Mo2C-C without H2 pretreatment				MoO3/Mo2N-C			MoO3/MoO2-C			MoO3/Mo2C-C			equilibrium line			MoO3/Mo2N-C			MoO3/MoO2-C			MoO3/Mo2C-C				MoO3/Mo2N-C			MoO3/MoO2-C			MoO3/Mo2C-C
Temperatrue (°C)	Average value of CO Yield (%)	SD	Temperatrue (°C)	Average value of CO Yield (%)	SD		Temperatrue (°C)	Average value of CO Yield (%)	SD	Temperatrue (°C)	Average value of CO Yield (%)	SD		Temperatrue (°C)	Average value of CO Yield (%)	SD	Temperatrue (°C)	Average value of CO Yield (%)	SD		Temperatrue (°C)	Average value of CO2 Conversion (%)	SD	Temperatrue (°C)	Average value of CO2 Conversion (%)	SD	Temperatrue (°C)	Average value of CO2 Conversion (%)	SD	Temperatrue (°C)	CO2 Conversion (%)		Temperatrue (°C)	Average value of CO Formation Rate (10-5mol/gcat/s)	SD	Temperatrue (°C)	Average value of CO Formation Rate (10-5mol/gcat/s)	SD	Temperatrue (°C)	Average value of CO Formation Rate (10-5mol/gcat/s)	SD		Temperatrue (°C)	Average value of CO Selectivity (%)	SD	Temperatrue (°C)	Average value of CO Selectivity (%)	SD	Temperatrue (°C)
200	0.46667	0.03512	200	0	0		200	0.05667	0.01155	200	0	0		200	0	0	200	0	0		200	0.49	0.02646	200	0.06333	0.00577	200	0	0	200	10.7		200	0.08147	0.01	200	0.009	0.00231	200	0	0		300	95.2533	0.52205	300	96.6	0.98489	300
300	8.06667	0.07638	300	0.40333	0.00643		300	1.66333	0.08888	300	0.34333	0.04041		300	0.67	0.02646	300	0.45333	0.04726		300	8.46667	0.11547	300	1.71667	0.07638	300	0.69	0.02	300	22.6		300	1.38	0.01277	300	0.28333	0.01493	300	0.11333	0.00436		400	99.4233	0.36828	400	97.9333	0.34933	400
400	30.8333	0.25166	400	10.4333	0.45826		400	15.8333	0.05774	400	8.46667	0.25166		400	4.96667	0.35119	400	3.26	0.15275		400	31	0.26458	400	16.1667	0.05774	400	5.07667	0.30105	400	37		400	5.27667	0.04278	400	2.70667	0.05132	400	0.84667	0.06028		500	99.7333	0.25166	500	99.5	0.17321	500
500	48.3	0.17321	500	31.2667	0.51316		500	36.0333	0.25166	500	28	0.36056		500	12.3333	0.25166	500	10.5667	0.20817		500	48.4	0.2	500	36.2	0.3	500	12.4467	0.17786	500	49.8		500	8.26	0.02598	500	6.16667	0.04041	500	2.10667	0.04041
MoO3/Mo2N-C after H2 pretreatment				MoO3/Mo2N-C without H2 pretreatment					MoO3/MoO2-C after H2 pretreatment				MoO3/MoO2-C without H2 pretreatment					MoO3/Mo2C-C after H2 pretreatment				MoO3/Mo2C-C without H2 pretreatment											MoO3/Mo2N-C				MoO3/MoO2-C				MoO3/Mo2C-C
Temperatrue (°C)	CO Yield (%)	CO Yield (%)	CO Yield (%)	Temperatrue (°C)	CO Yield (%)	CO Yield (%)	CO Yield (%)		Temperatrue (°C)	CO Yield (%)	CO Yield (%)	CO Yield (%)	Temperatrue (°C)	CO Yield (%)	CO Yield (%)	CO Yield (%)		Temperatrue (°C)	CO Yield (%)	CO Yield (%)	CO Yield (%)	Temperatrue (°C)	CO Yield (%)	CO Yield (%)	CO Yield (%)								Temperatrue (°C)	CO Formation Rate (10-5mol/gcat/s)	CO Formation Rate (10-5mol/gcat/s)	CO Formation Rate (10-5mol/gcat/s)	Temperatrue (°C)	CO Formation Rate (10-5mol/gcat/s)	CO Formation Rate (10-5mol/gcat/s)	CO Formation Rate (10-5mol/gcat/s)	Temperatrue (°C)	CO Formation Rate (10-5mol/gcat/s)	CO Formation Rate (10-5mol/gcat/s)	CO Formation Rate (10-5mol/gcat/s)		MoO3/Mo2N-C
200	0.5	0.47	0.43	200	0	0	0		200	0.07	0.05	0.05	200	0	0	0		200	0	0	0	200	0	0	0								200	0.09	0.08	0.07	200	0.012	0.008	0.008	200	0	0	0		Temperatrue (°C)	CO Selectivity (%)	CO Selectivity (%)	CO Selectivity (%)
300	8	8.05	8.15	300	0.4	0.41	0.398		300	1.76	1.63	1.59	300	0.39	0.32	0.32		300	0.7	0.66	0.65	300	0.4	0.47	0.49								300	1.37	1.378	1.395	300	0.3	0.277	0.272	300	0.12	0.113	0.112		300	95.2	95.8	94.7
400	31.1	30.6	30.8	400	10.8	10.5	9.9		400	15.9	15.8	15.8	400	8.2	8.5	8.7		400	5.3	4.6	5	400	3.1	3.4	3.3								400	5.322	5.237	5.271	400	2.72	2.65	2.75	400	0.9	0.78	0.85		400	99.7	99.6	99
500	48.2	48.5	48.2	500	31.7	31.4	30.7		500	36.3	36	35.8	500	28.1	28.3	27.6		500	12.6	12.3	12.1	500	10.5	10.8	10.4								500	8.245	8.29	8.245	500	6.21	6.16	6.13	500	2.15	2.1	2.07		500	100	99.7	99.5
																					MoO3/Mo2N-C				MoO3/MoO2-C				MoO3/Mo2C-C
																					Temperatrue (°C)	CO2 Conversion (%)	CO2 Conversion (%)	CO2 Conversion (%)	Temperatrue (°C)	CO2 Conversion (%)	CO2 Conversion (%)	CO2 Conversion (%)	Temperatrue (°C)	CO2 Conversion (%)	CO2 Conversion (%)	CO2 Conversion (%)
																					200	0.51	0.5	0.46	200	0.07	0.06	0.06	200	0	0	0
																					300	8.4	8.4	8.6	300	1.8	1.7	1.65	300	0.71	0.69	0.67
																					400	31.2	30.7	31.1	400	16.2	16.1	16.2	400	5.33	4.75	5.18
																					500	48.2	48.6	48.4	500	36.5	36.2	35.9	500	12.64	12.41	12.29
[truncated: 32 more columns]

## Sheet: Figure 5
Figure 5a											Figure 5b											Figure 5c											Figure 5d
MoO3/Mo2N-C											MoO3/MoO2-C											MoO3/Mo2C-C											MoO3/Mo2N-C
Raman shift (cm-1)	Intensity (a.u.)	Raman shift (cm-1)	Intensity (a.u.)	Raman shift (cm-1)	Intensity (a.u.)	Raman shift (cm-1)	Intensity (a.u.)	Raman shift (cm-1)	Intensity (a.u.)		Raman shift (cm-1)	Intensity (a.u.)	Raman shift (cm-1)	Intensity (a.u.)	Raman shift (cm-1)	Intensity (a.u.)	Raman shift (cm-1)	Intensity (a.u.)	Raman shift (cm-1)	Intensity (a.u.)		Raman shift (cm-1)	Intensity (a.u.)	Raman shift (cm-1)	Intensity (a.u.)	Raman shift (cm-1)	Intensity (a.u.)	Raman shift (cm-1)	Intensity (a.u.)	Raman shift (cm-1)	Intensity (a.u.)		Wavenumber / cm-1	Time (s)
101.33	410	101.33	390	101.33	382	101.33	390	101.33	318		51.8272	14113.2	51.8272	10660.7	51.8272	7501.45	51.8272	8056.4	51.8272	1608.83		202.795	65.0388	202.795	-148.809	202.795	106	202.795	126	202.795	168		2300	0.16576	0.1737	0.17918	0.18851	0.19842	0.20579	0.21363	0.223	0.23264	0.24098	0.24941	0.25894	0.26819	0.27554	0.28589	0.29687
104.532	398	104.532	398	104.532	386	104.532	406	104.532	336		55.0484	12561.7	55.0484	9790.71	55.0484	6846.61	55.0484	5464.1	55.0484	1067.71		205.96	-15.441	205.96	-26.4435	205.96	110	205.96	102	205.96	166		2299	0.16595	0.17392	0.17966	0.18866	0.19858	0.20601	0.21402	0.22333	0.23285	0.24125	0.24966	0.25927	0.26847	0.27588	0.28622	0.29726
107.733	380	107.733	400	107.733	402	107.733	386	107.733	316		58.2684	9933.91	58.2684	8133.17	58.2684	5658.02	58.2684	4376.49	58.2684	796.856		209.123	101.668	209.123	96.0648	209.123	108	209.123	110	209.123	156		2298	0.16589	0.1739	0.17978	0.1886	0.19847	0.20605	0.21422	0.22341	0.23285	0.2413	0.2496	0.25936	0.26845	0.27592	0.2863	0.29729
110.933	404	110.933	392	110.933	382	110.933	386	110.933	310		61.4873	7896.17	61.4873	6729.61	61.4873	4615.62	61.4873	3577.51	61.4873	526.402		212.283	287.61	212.283	225.264	212.283	104	212.283	114	212.283	164		2297	0.16561	0.17361	0.17975	0.18838	0.19812	0.20591	0.21422	0.22321	0.23264	0.24105	0.24934	0.25917	0.26814	0.27572	0.28606	0.29702
114.132	386	114.132	354	114.132	376	114.132	376	114.132	308		64.7051	6689.72	64.7051	5771.02	64.7051	3838.33	64.7051	4232.33	64.7051	625.847		215.445	440.377	215.445	367.489	215.445	108	215.445	110	215.445	152		2296	0.16512	0.17309	0.17943	0.18801	0.19759	0.20555	0.21396	0.22275	0.23219	0.24052	0.24889	0.25867	0.26758	0.27531	0.28573	0.2964
117.329	378	117.329	378	117.329	378	117.329	380	117.329	338		67.9197	6022.83	67.9197	5101.05	67.9197	3229.41	67.9197	3532.43	67.9197	585.591		218.604	554.231	218.604	522.475	218.604	102	218.604	100	218.604	164		2295	0.16451	0.17239	0.17898	0.18751	0.19694	0.20496	0.21343	0.2221	0.23149	0.23977	0.24827	0.25792	0.26685	0.27476	0.28472	0.29553
120.526	406	120.526	392	120.526	394	120.526	380	120.526	332		71.1353	4031.52	71.1353	3630.08	71.1353	2295.01	71.1353	2292.42	71.1353	381.917		221.762	600.762	221.762	689.503	221.762	110	221.762	108	221.762	160		2294	0.16377	0.17156	0.17835	0.18685	0.1962	0.20418	0.21266	0.22128	0.23054	0.23885	0.24746	0.25695	0.26596	0.27403	0.28359	0.29447
123.719	390	123.719	382	123.719	388	123.719	354	123.719	320		74.3498	2858.21	74.3498	2800.69	74.3498	1749.3	74.3498	1752.61	74.3498	262.151		224.921	381.19	224.921	842.648	224.921	98	224.921	120	224.921	150		2293	0.16294	0.17067	0.17767	0.18604	0.19536	0.20328	0.21172	0.22037	0.22944	0.23781	0.24651	0.25584	0.26495	0.27314	0.28272	0.29329
126.913	412	126.913	370	126.913	374	126.913	394	126.913	322		77.561	1821.62	77.561	1985.38	77.561	1291.97	77.561	1198.74	77.561	167.284		228.076	34.1121	228.076	972.096	228.076	102	228.076	100	228.076	152		2292	0.16206	0.16976	0.17693	0.18514	0.19447	0.20237	0.21076	0.2194	0.22833	0.23673	0.24553	0.25471	0.26389	0.27217	0.28162	0.29214
130.107	386	130.107	370	130.107	368	130.107	348	130.107	302		80.7733	1162.67	80.7733	1396.89	80.7733	954.383	80.7733	923.175	80.7733	105.447		231.231	279.735	231.231	1050.59	231.231	102	231.231	112	231.231	168		2291	0.16124	0.16893	0.17623	0.18428	0.19358	0.20151	0.20987	0.21848	0.22731	0.23572	0.24459	0.2537	0.26288	0.27124	0.28064	0.29109
133.299	362	133.299	370	133.299	354	133.299	358	133.299	310		83.9824	702.712	83.9824	1011.37	83.9824	704.842	83.9824	741.502	83.9824	54.7908		234.384	591.459	234.384	1081.37	234.384	102	234.384	104	234.384	164		2290	0.16052	0.16819	0.17558	0.18354	0.19271	0.20072	0.20907	0.21761	0.22641	0.23482	0.24372	0.25282	0.26194	0.27039	0.27967	0.29013
136.49	366	136.49	360	136.49	350	136.49	362	136.49	308		87.1924	544.15	87.1924	770.708	87.1924	559.453	87.1924	573.877	87.1924	18.6889		237.537	1101.52	237.537	1047.19	237.537	104	237.537	116	237.537	156		2289	0.15989	0.16754	0.17498	0.18292	0.19188	0.2	0.20831	0.21679	0.22558	0.23402	0.24289	0.25198	0.26104	0.26957	0.27877	0.28918
139.678	386	139.678	358	139.678	364	139.678	362	139.678	292		90.3993	490.461	90.3993	521.174	90.3993	482.722	90.3993	426.633	90.3993	-12.3143		240.688	1352.3	240.688	955.436	240.688	112	240.688	114	240.688	166		2288	0.15929	0.16693	0.17441	0.18237	0.1911	0.19931	0.20757	0.21604	0.22478	0.23329	0.24213	0.25114	0.26016	0.26873	0.27793	0.28822
142.866	376	142.866	356	142.866	370	142.866	360	142.866	310		93.6072	466.818	93.6072	269.718	93.6072	450.165	93.6072	295.018	93.6072	-31.7908		243.84	1464.27	243.84	828.429	243.84	102	243.84	100	243.84	166		2287	0.15872	0.16637	0.17387	0.18187	0.19039	0.19865	0.20689	0.21539	0.22402	0.23263	0.24144	0.25033	0.25931	0.2679	0.27718	0.28729
146.054	366	146.054	354	146.054	356	146.054	360	146.054	316		96.8118	475.851	96.8118	-22.9828	96.8118	523.339	96.8118	191.597	96.8118	-31.2641		246.989	1459.63	246.989	640.434	246.989	110	246.989	102	246.989	152		2286	0.15821	0.16584	0.17338	0.18142	0.18979	0.19805	0.2063	0.21481	0.22335	0.23203	0.24082	0.24961	0.25854	0.26716	0.2765	0.28644
149.239	356	149.239	372	149.239	362	149.239	376	149.239	300		100.017	442.428	100.017	-315.407	100.017	207.311	100.017	83.5332	100.017	-28.8866		250.137	1345.25	250.137	587.647	250.137	114	250.137	108	250.137	164		2285	0.15774	0.16532	0.17288	0.18096	0.18926	0.19747	0.20575	0.21423	0.22275	0.23144	0.24017	0.24894	0.2578	0.26649	0.2758	0.28564
152.424	360	152.424	360	152.424	364	152.424	360	152.424	294		103.22	303.939	103.22	-581.797	103.22	-85.7861	103.22	-29.001	103.22	-25.2553		253.284	1137.7	253.284	684.937	253.284	108	253.284	114	253.284	166		2284	0.15725	0.16472	0.1723	0.1804	0.1887	0.19683	0.20512	0.21355	0.22211	0.23073	0.2394	0.24821	0.257	0.26576	0.27498	0.2848
155.607	372	155.607	354	155.607	372	155.607	358	155.607	302		106.423	98.7912	106.423	-822.663	106.423	-435.203	106.423	-125.352	106.423	15.2512		256.43	522.673	256.43	925.908	256.43	114	256.43	112	256.43	162		2283	0.15662	0.16401	0.17153	0.17963	0.188	0.19603	0.20431	0.21269	0.22128	0.22982	0.23845	0.24729	0.25603	0.26479	0.27395	0.2838
158.79	368	158.79	376	158.79	350	158.79	356	158.79	290		109.624	-321.605	109.624	-1031.81	109.624	-766.872	109.624	-249.408	109.624	3.45001		259.573	406.396	259.573	1302	259.573	110	259.573	114	259.573	166		2282	0.15584	0.16319	0.17064	0.17866	0.18711	0.19507	0.20331	0.2117	0.22022	0.22873	0.23733	0.24614	0.25485	0.26358	0.27273	0.28259
161.97	376	161.97	374	161.97	390	161.97	362	161.97	302		112.823	-605.002	112.823	-1179.16	112.823	-1034.29	112.823	-362.125	112.823	-3.56571		262.717	459.892	262.717	1860.15	262.717	108	262.717	100	262.717	172		2281	0.15496	0.16235	0.16972	0.17762	0.18607	0.19401	0.20222	0.21064	0.21903	0.22756	0.23612	0.24484	0.25357	0.26224	0.27142	0.28123
165.152	358	165.152	360	165.152	364	165.152	360	165.152	300		116.021	-935.103	116.021	-49.5767	116.021	-1160.96	116.021	-484.635	116.021	-30.1822		265.86	1105.23	265.86	2653.79	265.86	108	265.86	108	265.86	160		2280	0.15407	0.16153	0.16889	0.17664	0.18503	0.19294	0.20116	0.20961	0.21787	0.22643	0.23493	0.24354	0.25232	0.26095	0.27016	0.27984
168.33	358	168.33	366	168.33	362	168.33	364	168.33	302		119.22	-1143.37	119.22	90.6981	119.22	-881.401	119.22	-567.76	119.22	-90.4938		269.001	2096.32	269.001	3621.78	269.001	104	269.001	114	269.001	162		2279	0.15327	0.16077	0.16818	0.17581	0.18409	0.19197	0.20021	0.20867	0.21684	0.22542	0.23385	0.24238	0.25118	0.25979	0.26901	0.27856
171.509	374	171.509	366	171.509	378	171.509	374	171.509	292		122.416	-773.999	122.416	478.349	122.416	-480.381	122.416	-399.381	122.416	8.41403		272.142	4407.42	272.142	4709.32	272.142	116	272.142	100	272.142	164		2278	0.15261	0.16006	0.16756	0.17511	0.1833	0.19114	0.19942	0.20785	0.21598	0.22453	0.2329	0.24143	0.2502	0.2588	0.26801	0.27742
174.685	388	174.685	378	174.685	346	174.685	382	174.685	314		125.611	-214.874	125.611	850.335	125.611	-14.7484	125.611	-293.097	125.611	71.0686		275.279	7701.35	275.279	5732.86	275.279	118	275.279	112	275.279	168		2277	0.1521	0.15946	0.16701	0.17453	0.18264	0.19048	0.19878	0.20715	0.21525	0.22374	0.2321	0.24068	0.24936	0.25798	0.26713	0.27646
177.859	406	177.859	386	177.859	376	177.859	410	177.859	310		128.804	218.979	128.804	1270.66	128.804	557.654	128.804	-120.613	128.804	143.897		278.418	11813.7	278.418	6555.33	278.418	114	278.418	110	278.418	166		2276	0.15167	0.15893	0.1665	0.17403	0.18209	0.18996	0.19822	0.20652	0.21462	0.22303	0.23141	0.24003	0.24864	0.25729	0.26638	0.27567
181.033	424	181.033	396	181.033	402	181.033	420	181.033	358		131.997	-11.2126	131.997	568.345	131.997	350.357	131.997	-225.036	131.997	-19.3852		281.555	14970.8	281.555	6304.98	281.555	116	281.555	104	281.555	182		2275	0.1513	0.15862	0.16604	0.17358	0.18161	0.18952	0.19771	0.20595	0.21408	0.22242	0.2308	0.23942	0.24802	0.2567	0.26576	0.27502
184.208	434	184.208	444	184.208	440	184.208	454	184.208	392		135.188	-543.159	135.188	-614.861	135.188	112.39	135.188	-294.031	135.188	-96.8161		284.69	16955	284.69	6112.97	284.69	110	284.69	100	284.69	168		2274	0.15096	0.15833	0.16562	0.17317	0.18119	0.18911	0.19724	0.20544	0.21361	0.2219	0.23027	0.23885	0.24748	0.25616	0.26524	0.27446
187.379	512	187.379	506	187.379	496	187.379	514	187.379	422		138.379	-828.47	138.379	-837.62	138.379	-144.631	138.379	-389.238	138.379	-174.637		287.825	17007	287.825	5429.22	287.825	108	287.825	106	287.825	164		2273	0.15068	0.15795	0.16522	0.17282	0.18083	0.18872	0.19685	0.20495	0.21318	0.22145	0.22979	0.23832	0.24699	0.25564	0.26476	0.27394
190.55	588	190.55	600	190.55	566	190.55	546	190.55	416		141.568	-991.25	141.568	-1260.56	141.568	-396.586	141.568	-454.109	141.568	-119.052		290.959	15229.8	290.959	4347.97	290.959	104	290.959	102	290.959	168		2272	0.15044	0.1576	0.16487	0.1725	0.1805	0.18833	0.19654	0.20459	0.21276	0.22104	0.22934	0.23784	0.24653	0.25514	0.2643	0.27343
193.719	620	193.719	590	193.719	576	193.719	552	193.719	450		144.756	-1003.95	144.756	-1287.19	144.756	-631.77	144.756	-479.11	144.756	-79.0942		294.09	11309.6	294.09	3240.33	294.09	108	294.09	114	294.09	176		2271	0.15021	0.15727	0.16457	0.17221	0.1802	0.18796	0.19628	0.20426	0.21234	0.22064	0.2289	0.23741	0.24613	0.25469	0.26387	0.27294
196.888	562	196.888	516	196.888	494	196.888	492	196.888	422		147.943	-900.219	147.943	-1171.66	147.943	-713.666	147.943	-467.698	147.943	-84.1378		297.222	7884.23	297.222	2419.72	297.222	102	297.222	112	297.222	166		2270	0.14998	0.15702	0.16434	0.17192	0.17994	0.18762	0.19602	0.20391	0.21195	0.22029	0.22851	0.23707	0.24581	0.25431	0.26348	0.27253
200.055	462	200.055	420	200.055	442	200.055	448	200.055	354		151.13	-721.303	151.13	-957.068	151.13	-661.624	151.13	-418.515	151.13	-84.2941		300.351	4754.66	300.351	1884.89	300.351	124	300.351	114	300.351	162		2269	0.14977	0.15686	0.1642	0.17166	0.17973	0.18736	0.19574	0.20368	0.21163	0.22002	0.22822	0.23682	0.24554	0.25401	0.26315	0.27224
203.223	382	203.223	414	203.223	408	203.223	400	203.223	328		154.314	-536.406	154.314	-647.005	154.314	-472.27	154.314	-329.223	154.314	-69.8244		303.481	2327.09	303.481	1436.11	303.481	114	303.481	118	303.481	164		2268	0.1496	0.15676	0.16409	0.17146	0.17957	0.1872	0.19548	0.20352	0.21142	0.21983	0.22805	0.23662	0.24533	0.25377	0.26286	0.27206
206.388	368	206.388	364	206.388	380	206.388	376	206.388	316		157.498	-307.84	157.498	-465.154	157.498	-291.3	157.498	-203.955	157.498	-46.1803		306.608	1109.39	306.608	1117.19	306.608	110	306.608	108	306.608	174		2267	0.14949	0.15669	0.16401	0.17133	0.17945	0.18712	0.19528	0.20343	0.21129	0.21969	0.22794	0.23644	0.24517	0.25357	0.26263	0.27195
209.55	360	209.55	390	209.55	384	209.55	382	209.55	330		160.679	-29.5897	160.679	-210.69	160.679	-75.4707	160.679	-44.2917	160.679	-6.98834		309.734	761.746	309.734	994.78	309.734	116	309.734	110	309.734	164		2266	0.14942	0.15666	0.16394	0.17129	0.17938	0.18709	0.19521	0.20334	0.21121	0.21959	0.22784	0.23629	0.24506	0.25341	0.26248	0.27186
212.713	382	212.713	400	212.713	388	212.713	376	212.713	312		163.861	312.008	163.861	91.0431	163.861	164.352	163.861	143.128	163.861	33.4356		312.861	432.423	312.861	991.984	312.861	104	312.861	104	312.861	170		2265	0.14944	0.1567	0.1639	0.17133	0.1794	0.1871	0.19526	0.20328	0.21117	0.21956	0.22774	0.23622	0.245	0.25333	0.26245	0.2718
215.875	394	215.875	400	215.875	380	215.875	390	215.875	318		167.041	715.655	167.041	452.242	167.041	457.952	167.041	361.902	167.041	84.0975		315.984	329.459	315.984	1101.18	315.984	102	315.984	114	315.984	166		2264	0.14954	0.15684	0.16392	0.17142	0.17951	0.18713	0.19536	0.20328	0.21118	0.21962	0.2277	0.23622	0.24499	0.25335	0.2625	0.27179
219.036	420	219.036	400	219.036	372	219.036	406	219.036	310		170.221	1172.72	170.221	857.006	170.221	758.898	170.221	602.643	170.221	132.278		319.107	458.151	319.107	1311.94	319.107	116	319.107	110	319.107	158		2263	0.14967	0.15701	0.16398	0.17153	0.17967	0.18718	0.19545	0.20339	0.21126	0.21974	0.22776	0.23626	0.24502	0.25344	0.26261	0.27182
222.195	370	222.195	362	222.195	370	222.195	354	222.195	290		173.397	1658.73	173.397	1292.63	173.397	1022.17	173.397	821.289	173.397	176.901		322.229	812.211	322.229	1547.78	322.229	106	322.229	116	322.229	162		2262	0.14979	0.15715	0.16407	0.17162	0.1798	0.18725	0.19548	0.20356	0.2114	0.21983	0.2279	0.23631	0.24508	0.25352	0.26268	0.27186
225.354	376	225.354	360	225.354	356	225.354	332	225.354	306		176.574	2115.07	176.574	1693.81	176.574	1274.86	176.574	1035.48	176.574	218.536		325.351	1365.5	325.351	1894.75	325.351	108	325.351	108	325.351	166		2261	0.14985	0.15718	0.16416	0.17166	0.17985	0.18732	0.19547	0.20372	0.21154	0.21987	0.22806	0.23639	0.24514	0.25356	0.26267	0.27188
228.511	348	228.511	344	228.511	344	228.511	326	228.511	292		179.749	2548.71	179.749	2093.47	179.749	1500.27	179.749	1171.45	179.749	257.884		328.471	2260.41	328.471	2248.47	328.471	106	328.471	114	328.471	166		2260	0.14987	0.15716	0.16427	0.17168	0.17983	0.18741	0.19544	0.20383	0.21164	0.21986	0.22821	0.2365	0.24518	0.25357	0.26259	0.27186
231.666	328	231.666	328	231.666	344	231.666	334	231.666	284		182.924	2896.24	182.924	2587.06	182.924	1688.82	182.924	1315.56	182.924	294.94		331.589	3259.4	331.589	2670.38	331.589	110	331.589	110	331.589	164		2259	0.14988	0.15712	0.16435	0.17173	0.17977	0.18748	0.1954	0.20386	0.21168	0.21985	0.22829	0.23662	0.24521	0.25357	0.2625	0.27183
234.821	314	234.821	324	234.821	320	234.821	328	234.821	270		186.096	3200.05	186.096	2608.52	186.096	1850.4	186.096	1441.68	186.096	330.046		334.706	4297.83	334.706	3040.76	334.706	106	334.706	94	334.706	168		2258	0.14988	0.15711	0.16437	0.17182	0.17971	0.18753	0.19539	0.20385	0.21167	0.21985	0.22829	0.2367	0.24523	0.25358	0.26246	0.2718
237.975	316	237.975	332	237.975	330	237.975	332	237.975	270		189.269	3471.62	189.269	2583.22	189.269	1896.32	189.269	1565.46	189.269	362.804		337.823	4295.1	337.823	2997.65	337.823	118	337.823	106	337.823	170		2257	0.14987	0.15709	0.16433	0.17189	0.17966	0.18751	0.19539	0.2038	0.21163	0.21983	0.22822	0.23672	0.24523	0.25359	0.26246	0.27175
241.127	336	241.127	334	241.127	334	241.127	328	241.127	274		192.439	3603.89	192.439	2615.07	192.439	2089.07	192.439	1737.39	192.439	393.359		340.938	3663.36	340.938	2525.61	340.938	104	340.938	106	340.938	178		2256	0.14983	0.15705	0.16428	0.17192	0.17964	0.18745	0.19541	0.20373	0.21161	0.21981	0.22812	0.23667	0.2452	0.25361	0.26247	0.27168
244.279	340	244.279	326	244.279	328	244.279	322	244.279	290		195.609	3889.51	195.609	2889.64	195.609	2421.87	195.609	1910.28	195.609	416.351		344.052	2888.95	344.052	1954.04	344.052	106	344.052	116	344.052	186		2255	0.14978	0.15703	0.16425	0.17192	0.17965	0.18737	0.19543	0.2037	0.21162	0.21981	0.22803	0.2366	0.24514	0.25364	0.26249	0.27162
247.43	338	247.43	320	247.43	330	247.43	338	247.43	260		198.777	4550.18	198.777	3225.93	198.777	2933.76	198.777	2172.34	198.777	410.176		347.165	1854.33	347.165	1392.83	347.165	104	347.165	110	347.165	172		2254	0.14973	0.15704	0.16425	0.17192	0.17968	0.18731	0.19548	0.20372	0.21166	0.21986	0.228	0.23654	0.24509	0.25368	0.26251	0.2716
250.578	326	250.578	346	250.578	338	250.578	322	250.578	276		201.944	5156.18	201.944	4719.08	201.944	3443.58	201.944	2490.14	201.944	431.256		350.277	1039.26	350.277	1283.73	350.277	106	350.277	120	350.277	172		2253	0.1497	0.15708	0.16428	0.17195	0.1797	0.18731	0.19553	0.20379	0.2117	0.21994	0.22805	0.23652	0.24508	0.25372	0.26255	0.27161
253.727	328	253.727	320	253.727	326	253.727	334	253.727	282		205.111	5608.07	205.111	5244.52	205.111	3784.11	205.111	2724.59	205.111	463.081		353.388	753.173	353.388	1100.9	353.388	116	353.388	118	353.388	156		2252	0.14972	0.15712	0.16433	0.17201	0.17974	0.18736	0.19559	0.20388	0.21173	0.22	0.22814	0.23653	0.2451	0.25376	0.26259	0.27164
256.873	318	256.873	320	256.873	336	256.873	314	256.873	288		208.276	5977.12	208.276	5506.74	208.276	3984.4	208.276	2965.55	208.276	573.411		356.498	1052.73	356.498	1071.3	356.498	118	356.498	120	356.498	174		2251	0.1498	0.15714	0.16443	0.17208	0.17979	0.18749	0.19565	0.20395	0.21175	0.22006	0.22825	0.23659	0.24515	0.25383	0.26262	0.27168
260.017	330	260.017	322	260.017	308	260.017	344	260.017	256		211.439	5502.2	211.439	4741.43	211.439	3831.74	211.439	2690.76	211.439	401.163		359.605	1207.63	359.605	1059.88	359.605	102	359.605	114	359.605	176		2250	0.14993	0.15719	0.16457	0.17214	0.17987	0.18765	0.1957	0.20399	0.2118	0.22016	0.22836	0.23671	0.24522	0.25392	0.26265	0.27175
263.163	338	263.163	330	263.163	328	263.163	326	263.163	274		214.601	4939.74	214.601	4238.85	214.601	3427.06	214.601	2356.71	214.601	350.058		362.713	1668.83	362.713	1122.55	362.713	118	362.713	114	362.713	180		2249	0.15009	0.15725	0.1647	0.17217	0.17995	0.18778	0.19574	0.20402	0.21185	0.2203	0.22847	0.23683	0.2453	0.25401	0.26269	0.27185
[truncated: 1,048 more rows]
[truncated: 175 more columns]

## Sheet: Supplementary Figure 8-9
Supplementary Figure 8							Supplementary Figure 9
MoO3/Mo2N-C		MoO3/MoO2-C		MoO3/Mo2C-C			MoO3/Mo2N-C														MoO3/MoO2-C												MoO3/Mo2C-C
[truncated: 1,362 more rows]

## Sheet: Supplementary Figure 10
Supplementary Figure 10
MoO3/Mo2N-C
[truncated: 669 more rows]

## Sheet: Supplementary Figure 11
Supplementary Figure 11
MoO3/Mo2N-C					MoO3/MoO2-C					MoO3/Mo2C-C
[truncated: 1,001 more rows]

## Sheet: Supplementary Figure 13
Supplementary Figure 13
[truncated: 203 more rows]

## Sheet: Supplementary Figure 14-17
Supplementary Figure 14					Supplementary Figure 15																Supplementary Figure 16					Supplementary Figure 17
[truncated: 1,002 more rows]
[truncated: 6 more columns]

[truncated: 15 more sheets: Supplementary Figure 18, Supplementary Figure 19, Supplementary Figure 20, Supplementary Figure 21, Supplementary Figure 22, Supplementary Figure 23, Supplementary Figure 24, Supplementary Figure 25-28, Supplementary Figure 29, Supplementary Figure 30, Supplementary Figure 31, Supplementary Figure 32, Supplementary Figure 33-35, Supplementary Figure 36, Sheet2]
